# Supplementary material for: Revision of the genus Trypogeus Lacordaire, 1869 (Cerambycidae, Dorcasominae)
Source: Zookeys. 2015 May 4;(502):39–60. doi: 10.3897/zookeys.502.9049 (PMC4443589; doi:10.3897/zookeys.502.9049)
Supplement: XML Treatment for Trypogeus [file zookeys.502.9049-treatment2.xml]

<!DOCTYPE tp:taxon-treatment
  PUBLIC "-//TaxonX//DTD Taxonomic Treatment Publishing DTD v0 20100105//EN" "tax-treatment-NSO.dtd">
<tp:taxon-treatment xmlns:tp="http://www.plazi.org/taxpub"><tp:treatment-meta><kwd-group><label>Taxon classification</label><kwd><named-content content-type="kingdom">Animalia</named-content></kwd><kwd><named-content content-type="order">Coleoptera</named-content></kwd><kwd><named-content content-type="family">Cerambycidae</named-content></kwd></kwd-group><mixed-citation publication-type="journal"><person-group><name><surname>Vives</surname><given-names>Eduard</given-names></name></person-group><article-title>Revision of the genus <italic><tp:taxon-name><tp:taxon-name-part taxon-name-part-type="genus">Trypogeus</tp:taxon-name-part></tp:taxon-name></italic> Lacordaire, 1869 (<tp:taxon-name><tp:taxon-name-part taxon-name-part-type="family">Cerambycidae</tp:taxon-name-part></tp:taxon-name>, <tp:taxon-name><tp:taxon-name-part taxon-name-part-type="subfamily">Dorcasominae</tp:taxon-name-part></tp:taxon-name>)</article-title><source>Zookeys</source><day>4</day><month>5</month><year>2015</year><volume>2015</volume><issue>502</issue><fpage>39</fpage><lpage>60</lpage><pub-id pub-id-type="doi">10.3897/zookeys.502.9049</pub-id></mixed-citation></tp:treatment-meta><tp:nomenclature><label>Genus</label><tp:taxon-name>
                        <tp:taxon-name-part taxon-name-part-type="genus">Trypogeus</tp:taxon-name-part>
                    </tp:taxon-name><tp:taxon-authority>Lacordaire</tp:taxon-authority><tp:nomenclature-citation-list><tp:nomenclature-citation><tp:taxon-name><tp:taxon-name-part taxon-name-part-type="genus">Trypogeus</tp:taxon-name-part></tp:taxon-name><comment> Lacordaire, 1869: 236.</comment></tp:nomenclature-citation><tp:nomenclature-citation><tp:taxon-name><tp:taxon-name-part taxon-name-part-type="genus">Toxotus</tp:taxon-name-part></tp:taxon-name><comment> (auct. nec Dejean, 1821).</comment></tp:nomenclature-citation><tp:nomenclature-citation><tp:taxon-name><tp:taxon-name-part taxon-name-part-type="genus">Trypogeus</tp:taxon-name-part></tp:taxon-name><comment> Aurivillius, 1912; <xref ref-type="bibr" rid="B3">Boppe 1921</xref>; <xref ref-type="bibr" rid="B9">Hayashi and Villiers 1985</xref>; <xref ref-type="bibr" rid="B4">Chiang and Chen 2001</xref>; <xref ref-type="bibr" rid="B31">Vives 2007</xref>; <xref ref-type="bibr" rid="B20">Miroshnikov 2014</xref>.</comment></tp:nomenclature-citation><tp:nomenclature-citation><tp:taxon-name><tp:taxon-name-part taxon-name-part-type="genus">Paranthophylax</tp:taxon-name-part></tp:taxon-name><comment> Gressitt, 1951: 50.</comment></tp:nomenclature-citation><tp:nomenclature-citation><tp:taxon-name><tp:taxon-name-part taxon-name-part-type="genus">Paranthophylax</tp:taxon-name-part></tp:taxon-name><comment> Gressitt &amp; Rondon, 1971.</comment></tp:nomenclature-citation></tp:nomenclature-citation-list></tp:nomenclature><tp:treatment-sec sec-type="Type species"><title>Type species.</title><p><italic><tp:taxon-name><tp:taxon-name-part taxon-name-part-type="genus">Trypogeus</tp:taxon-name-part> <tp:taxon-name-part taxon-name-part-type="species">albicornis</tp:taxon-name-part></tp:taxon-name></italic> Lacordaire (by monotypy)</p></tp:treatment-sec><tp:treatment-sec sec-type="Description"><title>Description.</title><p>Anterior part of head with short rostrum. Long protruding mandibles, curved at the apex, the inner margin of the left mandible is sinuate and has no tooth whereas the margin of the right mandible is straight and has a sharp tooth in the middle. The neck is not narrowed or convex behind the eyes. Very long maxillary palpi, extending past the apex of the mandibles. Eyes moderately coarsely faceted; small and not very prominent. Antennae reaching or surpassing the apex of elytra in males, shorter in the females, the insertion is in front of the eyes as in other tribes of the <tp:taxon-name><tp:taxon-name-part taxon-name-part-type="subfamily">Dorcasominae</tp:taxon-name-part></tp:taxon-name>. The pronotum is subcylindrical, slightly wider than long at the level of the lateral protuberances, transverse in females, the anterior border is thin and simple and the posterior border is sinuate and margined. Discal area finely punctuate and presenting four or five gibbosities. Very short broad prosternum, the intercoxal process very narrow and dilated posteriorly. Procoxal cavities round and well extended towards the sides, almost reaching the lateral protuberance of the pronotum. Front coxae conical and protruding. Sides of the pronotum with a slight border in front of the protuberances. Mesocoxae closer together in males (Fig. <xref ref-type="fig" rid="F2">9</xref>), and more broadly separated by the mesosternal process in the females (Fig. <xref ref-type="fig" rid="F2">10</xref>). Triangular scutellum with rounded apex. Elytra not very long, flattened and strongly narrowed in the middle, slightly dehiscent at apex. In the females the elytra do not usually cover the abdomen and leave some terminal abdominal segments uncovered, particularly when it is swollen with eggs. The epipleura are well delimited and flattened. Wings (Fig. <xref ref-type="fig" rid="F1">1</xref>) are present and well developed in both males and females; they are translucent and somewhat darkened, the radial cell closed and the anal cell open, with simplified venation. Short slender legs, the femurs dilated in the middle and tibiae straight and widened at the apex. Female metatarsi are strongly dilated (Fig. <xref ref-type="fig" rid="F1">2</xref>), particularly the first two tarsomeres which are wider than the apex of the tibiae. The male aedeagus (Fig. <xref ref-type="fig" rid="F1">3</xref>) is long and slightly arched, acuminated at the apex, <!--PageBreak-->the lower lamina is distinctly longer than the upper. Very simple endophalus lacking interior sclerites (Fig. <xref ref-type="fig" rid="F3">14</xref>). Short narrow tegmen (Fig. <xref ref-type="fig" rid="F1">4</xref>) with long slender acuminated parameres, bearing about six long golden apical setae. In general the morphology of the male copulatory organ differs little between species. There are only small differences in the shape of the apex of the aedeagus and in the apical setae on the parameres of the <!--PageBreak-->tegmen (Figs <xref ref-type="fig" rid="F3">11–13</xref>). The integument is generally testaceous yellow with a dark elytral border in some species. The males are darker and generally part of the prothorax and legs is black, whereas the legs of the females are always yellow. Brown and yellowish antennae with the last segments usually almost white.</p><fig id="F1" position="float" orientation="portrait"><label>Figures 1–8.</label><caption><p><bold>1</bold> <italic><tp:taxon-name><tp:taxon-name-part taxon-name-part-type="genus">Trypogeus</tp:taxon-name-part> <tp:taxon-name-part taxon-name-part-type="species">barclayi</tp:taxon-name-part></tp:taxon-name></italic> Vives, left wing <bold>2</bold> <italic><tp:taxon-name><tp:taxon-name-part taxon-name-part-type="genus">Trypogeus</tp:taxon-name-part> <tp:taxon-name-part taxon-name-part-type="species">sericeus</tp:taxon-name-part></tp:taxon-name></italic> female, tarsi from posterior leg <bold>3</bold> <italic><tp:taxon-name><tp:taxon-name-part taxon-name-part-type="genus">Trypogeus</tp:taxon-name-part> <tp:taxon-name-part taxon-name-part-type="species">gressitti</tp:taxon-name-part></tp:taxon-name></italic> Miroshnikov, dorsal view of aedeagus <bold>4</bold> tegmen <bold>5</bold> pygidium and <italic>spiculum gastrale</italic> <bold>6</bold> <italic><tp:taxon-name><tp:taxon-name-part taxon-name-part-type="genus">Philus</tp:taxon-name-part> <tp:taxon-name-part taxon-name-part-type="species">ophthalmicus</tp:taxon-name-part></tp:taxon-name></italic> Pascoe, (=Lectotype of <italic><tp:taxon-name><tp:taxon-name-part taxon-name-part-type="genus">Toxotus</tp:taxon-name-part> <tp:taxon-name-part taxon-name-part-type="species">fuscus</tp:taxon-name-part></tp:taxon-name></italic> Nonfried) <bold>7</bold>–<bold>8</bold> <italic><tp:taxon-name><tp:taxon-name-part taxon-name-part-type="genus">Trypogeus</tp:taxon-name-part> <tp:taxon-name-part taxon-name-part-type="species">fuscus</tp:taxon-name-part></tp:taxon-name></italic> labels of lectotype (DEI).</p></caption><graphic xmlns:xlink="http://www.w3.org/1999/xlink" xlink:href="zookeys-502-039-g001.jpg" position="float" orientation="portrait" xlink:type="simple" id="oo_43109.jpg"/></fig><fig id="F2" position="float" orientation="portrait"><label>Figures 9–10.</label><caption><p><bold>9</bold> <italic><tp:taxon-name><tp:taxon-name-part taxon-name-part-type="genus">Trypogeus</tp:taxon-name-part> <tp:taxon-name-part taxon-name-part-type="species">cabigasi</tp:taxon-name-part></tp:taxon-name></italic> Vives, male underside <bold>10</bold> <italic><tp:taxon-name><tp:taxon-name-part taxon-name-part-type="genus">Trypogeus</tp:taxon-name-part> <tp:taxon-name-part taxon-name-part-type="species">barclayi</tp:taxon-name-part></tp:taxon-name></italic> Vives, female underside.</p></caption><graphic xmlns:xlink="http://www.w3.org/1999/xlink" xlink:href="zookeys-502-039-g002.jpg" position="float" orientation="portrait" xlink:type="simple" id="oo_43110.jpg"/></fig><fig id="F3" position="float" orientation="portrait"><label>Figures 11–14.</label><caption><p>Tegmen, dorsal and lateral view of aedeagus <bold>11</bold> <italic><tp:taxon-name><tp:taxon-name-part taxon-name-part-type="genus">Trypogeus</tp:taxon-name-part> <tp:taxon-name-part taxon-name-part-type="species">cabigasi</tp:taxon-name-part></tp:taxon-name></italic> Vives <bold>12</bold> <italic><tp:taxon-name><tp:taxon-name-part taxon-name-part-type="genus">Trypogeus</tp:taxon-name-part> <tp:taxon-name-part taxon-name-part-type="species">albicornis</tp:taxon-name-part></tp:taxon-name></italic> Lacordaire <bold>13</bold> <italic><tp:taxon-name><tp:taxon-name-part taxon-name-part-type="genus">Trypogeus</tp:taxon-name-part> <tp:taxon-name-part taxon-name-part-type="species">barclayi</tp:taxon-name-part></tp:taxon-name></italic> Vives <bold>14</bold> <italic><tp:taxon-name><tp:taxon-name-part taxon-name-part-type="genus">Trypogeus</tp:taxon-name-part> <tp:taxon-name-part taxon-name-part-type="species">coarctatus</tp:taxon-name-part></tp:taxon-name></italic> Holzschuh, dorsal and lateral view of aedeagus and endophallus (drawings by Dr. N. Ohbayashi).</p></caption><graphic xmlns:xlink="http://www.w3.org/1999/xlink" xlink:href="zookeys-502-039-g003.jpg" position="float" orientation="portrait" xlink:type="simple" id="oo_43111.jpg"/></fig></tp:treatment-sec><tp:treatment-sec sec-type="Remarks"><title>Remarks.</title><p>The genus <italic><tp:taxon-name><tp:taxon-name-part taxon-name-part-type="genus">Trypogeus</tp:taxon-name-part></tp:taxon-name></italic> was described by <xref ref-type="bibr" rid="B14">Lacordaire (1869)</xref> in order to include his new species <italic><tp:taxon-name><tp:taxon-name-part taxon-name-part-type="genus">Trypogeus</tp:taxon-name-part> <tp:taxon-name-part taxon-name-part-type="species">albicornis</tp:taxon-name-part></tp:taxon-name></italic>, from Malaysia. He assigned the new genus to his division “<italic>Cohorte II. Cérambycides vrais souterrains</italic>”, basically due to the morphology of the intercoxal protuberance on the metasternum, narrow and triangular in the males, wide and rounded in the females. The genus <italic><tp:taxon-name><tp:taxon-name-part taxon-name-part-type="genus">Trypogeus</tp:taxon-name-part></tp:taxon-name></italic> was included in the tribe <italic><tp:taxon-name><tp:taxon-name-part taxon-name-part-type="tribe">Apatophysides</tp:taxon-name-part></tp:taxon-name></italic> because of its robust maxillary palpi, much longer than the labial palpi and also the weakly narrowed neck. Subsequently, with the exception of Lacordaire, the genus <italic><tp:taxon-name><tp:taxon-name-part taxon-name-part-type="genus">Trypogeus</tp:taxon-name-part></tp:taxon-name></italic> was considered as belonging in the subfamily <tp:taxon-name><tp:taxon-name-part taxon-name-part-type="subfamily">Lepturinae</tp:taxon-name-part></tp:taxon-name>; <xref ref-type="bibr" rid="B3">Boppe (1921)</xref> and <xref ref-type="bibr" rid="B1">Aurivillius (1912)</xref> included it in the tribe <tp:taxon-name><tp:taxon-name-part taxon-name-part-type="tribe">Toxotini</tp:taxon-name-part></tp:taxon-name>. <xref ref-type="bibr" rid="B21">Nonfried (1894)</xref> described <italic><tp:taxon-name><tp:taxon-name-part taxon-name-part-type="genus">Toxotus</tp:taxon-name-part> <tp:taxon-name-part taxon-name-part-type="species">fuscus</tp:taxon-name-part></tp:taxon-name></italic> from Sumatra (this was a misidentification of <italic><tp:taxon-name><tp:taxon-name-part taxon-name-part-type="genus">Philus</tp:taxon-name-part> <tp:taxon-name-part taxon-name-part-type="species">ophthalmicus</tp:taxon-name-part></tp:taxon-name></italic> Pascoe), and <xref ref-type="bibr" rid="B1">Aurivillius (1912)</xref> later transferred it unduly to the genus <italic><tp:taxon-name><tp:taxon-name-part taxon-name-part-type="genus">Trypogeus</tp:taxon-name-part></tp:taxon-name></italic>. <xref ref-type="bibr" rid="B7">Gressitt (1951)</xref> described the genus <italic><tp:taxon-name><tp:taxon-name-part taxon-name-part-type="genus">Paranthophylax</tp:taxon-name-part></tp:taxon-name></italic> in order to include his new species <italic><tp:taxon-name><tp:taxon-name-part taxon-name-part-type="genus">Paranthophylax</tp:taxon-name-part> <tp:taxon-name-part taxon-name-part-type="species">sericeus</tp:taxon-name-part></tp:taxon-name></italic> Gressitt from southern China and <italic><tp:taxon-name><tp:taxon-name-part taxon-name-part-type="genus">Artelida</tp:taxon-name-part> <tp:taxon-name-part taxon-name-part-type="species">asiatica</tp:taxon-name-part></tp:taxon-name></italic> Matsushita, 1933 and placed that genus in the tribe <tp:taxon-name><tp:taxon-name-part taxon-name-part-type="tribe">Xylosteini</tp:taxon-name-part></tp:taxon-name> (<tp:taxon-name><tp:taxon-name-part taxon-name-part-type="subfamily">Lepturinae</tp:taxon-name-part></tp:taxon-name>). <xref ref-type="bibr" rid="B8">Gressitt and Rondon (1970)</xref> also transferred <italic><tp:taxon-name><tp:taxon-name-part taxon-name-part-type="genus">Toxotus</tp:taxon-name-part> <tp:taxon-name-part taxon-name-part-type="species">superbus</tp:taxon-name-part></tp:taxon-name></italic> Pic, 1922 to <italic><tp:taxon-name><tp:taxon-name-part taxon-name-part-type="genus">Paranthophylax</tp:taxon-name-part></tp:taxon-name></italic>. <xref ref-type="bibr" rid="B9">Hayashi and Villiers (1985)</xref> retained the genus <italic><tp:taxon-name><tp:taxon-name-part taxon-name-part-type="genus">Trypogeus</tp:taxon-name-part></tp:taxon-name></italic> in the tribe <tp:taxon-name><tp:taxon-name-part taxon-name-part-type="tribe">Xylosteini</tp:taxon-name-part></tp:taxon-name> (<tp:taxon-name><tp:taxon-name-part taxon-name-part-type="subfamily">Lepturinae</tp:taxon-name-part></tp:taxon-name>) together with <italic><tp:taxon-name><tp:taxon-name-part taxon-name-part-type="genus">Formosotoxotus</tp:taxon-name-part></tp:taxon-name></italic> Hayashi, synonymized <italic><tp:taxon-name><tp:taxon-name-part taxon-name-part-type="genus">Paranthophylax</tp:taxon-name-part></tp:taxon-name></italic> with <italic><tp:taxon-name><tp:taxon-name-part taxon-name-part-type="genus">Trypogeus</tp:taxon-name-part></tp:taxon-name></italic> and placed in this genus <italic><tp:taxon-name><tp:taxon-name-part taxon-name-part-type="genus">Toxotus</tp:taxon-name-part> <tp:taxon-name-part taxon-name-part-type="species">aureopubens</tp:taxon-name-part></tp:taxon-name></italic> Pic, 1903 and <italic><tp:taxon-name><tp:taxon-name-part taxon-name-part-type="genus">Toxotus</tp:taxon-name-part> <tp:taxon-name-part taxon-name-part-type="species">superbus</tp:taxon-name-part></tp:taxon-name></italic> Pic, 1922 in addition to <italic><tp:taxon-name><tp:taxon-name-part taxon-name-part-type="genus">Trypogeus</tp:taxon-name-part> <tp:taxon-name-part taxon-name-part-type="species">javanicus</tp:taxon-name-part></tp:taxon-name></italic> Aurivillius, 1925, and <italic><tp:taxon-name><tp:taxon-name-part taxon-name-part-type="genus">Trypogeus</tp:taxon-name-part> <tp:taxon-name-part taxon-name-part-type="species">apicalis</tp:taxon-name-part></tp:taxon-name></italic> Fisher, 1936. They moved <italic><tp:taxon-name><tp:taxon-name-part taxon-name-part-type="genus">Artelida</tp:taxon-name-part> <tp:taxon-name-part taxon-name-part-type="species">asiatica</tp:taxon-name-part></tp:taxon-name></italic> to the genus <italic><tp:taxon-name><tp:taxon-name-part taxon-name-part-type="genus">Formosotoxotus</tp:taxon-name-part></tp:taxon-name></italic>. <xref ref-type="bibr" rid="B30">Vives (2005</xref> and <xref ref-type="bibr" rid="B31">2007</xref>) described <italic><tp:taxon-name><tp:taxon-name-part taxon-name-part-type="genus">Trypogeus</tp:taxon-name-part> <tp:taxon-name-part taxon-name-part-type="species">cabigasi</tp:taxon-name-part></tp:taxon-name></italic> from the Philippines and <italic><tp:taxon-name><tp:taxon-name-part taxon-name-part-type="genus">Trypogeus</tp:taxon-name-part> <tp:taxon-name-part taxon-name-part-type="species">barclayi</tp:taxon-name-part></tp:taxon-name></italic> from Borneo, <xref ref-type="bibr" rid="B10">Holzschuh (2006)</xref> described <italic><tp:taxon-name><tp:taxon-name-part taxon-name-part-type="genus">Trypogeus</tp:taxon-name-part> <tp:taxon-name-part taxon-name-part-type="species">coarctatus</tp:taxon-name-part></tp:taxon-name></italic> from Java, Indonesia, and <xref ref-type="bibr" rid="B20">Miroshnikov (2014)</xref> described two additional species, <italic><tp:taxon-name><tp:taxon-name-part taxon-name-part-type="genus">Trypogeus</tp:taxon-name-part> <tp:taxon-name-part taxon-name-part-type="species">murzini</tp:taxon-name-part></tp:taxon-name></italic> and <italic><tp:taxon-name><tp:taxon-name-part taxon-name-part-type="genus">Trypogeus</tp:taxon-name-part> <tp:taxon-name-part taxon-name-part-type="species">gressitti</tp:taxon-name-part></tp:taxon-name></italic>, so that currently the genus contains twelve known species. Of these, I hereby synonymize <italic><tp:taxon-name><tp:taxon-name-part taxon-name-part-type="genus">Trypogeus</tp:taxon-name-part> <tp:taxon-name-part taxon-name-part-type="species">apicalis</tp:taxon-name-part></tp:taxon-name></italic> Fisher, 1936 with <italic><tp:taxon-name><tp:taxon-name-part taxon-name-part-type="genus">Trypogeus</tp:taxon-name-part> <tp:taxon-name-part taxon-name-part-type="species">javanicus</tp:taxon-name-part></tp:taxon-name></italic> Aurivillius, 1925. <italic><tp:taxon-name><tp:taxon-name-part taxon-name-part-type="genus">Trypogeus</tp:taxon-name-part> <tp:taxon-name-part taxon-name-part-type="species">fuscus</tp:taxon-name-part></tp:taxon-name></italic> sensu <xref ref-type="bibr" rid="B9">Hayashi and Villiers (1985)</xref> and <xref ref-type="bibr" rid="B31">Vives (2007)</xref> (nec Nonfried, 1894) should be assigned to <italic><tp:taxon-name><tp:taxon-name-part taxon-name-part-type="genus">Trypogeus</tp:taxon-name-part> <tp:taxon-name-part taxon-name-part-type="species">coarctatus</tp:taxon-name-part></tp:taxon-name></italic> Holzschuh, 2006, because <italic><tp:taxon-name><tp:taxon-name-part taxon-name-part-type="genus">Toxotus</tp:taxon-name-part> <tp:taxon-name-part taxon-name-part-type="species">fuscus</tp:taxon-name-part></tp:taxon-name></italic> Nonfried is a misidentification of <italic><tp:taxon-name><tp:taxon-name-part taxon-name-part-type="genus">Philus</tp:taxon-name-part> <tp:taxon-name-part taxon-name-part-type="species">ophthalmicus</tp:taxon-name-part></tp:taxon-name></italic>; therefore, the genus would be reduced to ten species.</p><p><italic><tp:taxon-name><tp:taxon-name-part taxon-name-part-type="genus">Trypogeus</tp:taxon-name-part> <tp:taxon-name-part taxon-name-part-type="species">albicornis</tp:taxon-name-part></tp:taxon-name></italic> Lacordaire, 1869 W Malaysia, Java</p><p><italic><tp:taxon-name><tp:taxon-name-part taxon-name-part-type="genus">Trypogeus</tp:taxon-name-part> <tp:taxon-name-part taxon-name-part-type="species">aureopubens</tp:taxon-name-part></tp:taxon-name></italic> Pic, 1913 China (Yunnan), Thailand</p><p><italic><tp:taxon-name><tp:taxon-name-part taxon-name-part-type="genus">Trypogeus</tp:taxon-name-part> <tp:taxon-name-part taxon-name-part-type="species">barclayi</tp:taxon-name-part></tp:taxon-name></italic> Vives, 2007 Borneo</p><p><italic><tp:taxon-name><tp:taxon-name-part taxon-name-part-type="genus">Trypogeus</tp:taxon-name-part> <tp:taxon-name-part taxon-name-part-type="species">cabigasi</tp:taxon-name-part></tp:taxon-name></italic> Vives, 2005 Philippines (Mindanao)</p><p><italic><tp:taxon-name><tp:taxon-name-part taxon-name-part-type="genus">Trypogeus</tp:taxon-name-part> <tp:taxon-name-part taxon-name-part-type="species">coarctatus</tp:taxon-name-part></tp:taxon-name></italic> Holzschuh, 2006 Sumatra</p><p><italic><tp:taxon-name><tp:taxon-name-part taxon-name-part-type="genus">Trypogeus</tp:taxon-name-part> <tp:taxon-name-part taxon-name-part-type="species">gressitti</tp:taxon-name-part></tp:taxon-name></italic> Miroshnikov, 2014 Laos</p><p><italic><tp:taxon-name><tp:taxon-name-part taxon-name-part-type="genus">Trypogeus</tp:taxon-name-part> <tp:taxon-name-part taxon-name-part-type="species">javanicus</tp:taxon-name-part></tp:taxon-name></italic> Aurivillius, 1925 Java</p><p><italic><tp:taxon-name><tp:taxon-name-part taxon-name-part-type="genus">Trypogeus</tp:taxon-name-part> <tp:taxon-name-part taxon-name-part-type="species">murzini</tp:taxon-name-part></tp:taxon-name></italic> Miroshnikov, 2014 Cambodia</p><p><italic><tp:taxon-name><tp:taxon-name-part taxon-name-part-type="genus">Trypogeus</tp:taxon-name-part> <tp:taxon-name-part taxon-name-part-type="species">sericeus</tp:taxon-name-part></tp:taxon-name></italic> (Gressit, 1951) China (Fujian, Sichuan)</p><p><italic><tp:taxon-name><tp:taxon-name-part taxon-name-part-type="genus">Trypogeus</tp:taxon-name-part> <tp:taxon-name-part taxon-name-part-type="species">superbus</tp:taxon-name-part></tp:taxon-name></italic> (Pic, 1922) Laos, Vietnam</p><!--PageBreak--></tp:treatment-sec><tp:treatment-sec sec-type="Keys for the identification of species"><title>Keys for the identification of species</title><table-wrap content-type="key" position="anchor" orientation="portrait"><table rules="all"><tbody><tr><td rowspan="1" colspan="1">1</td><td rowspan="1" colspan="1">Disc of pronotum with five gibbosities</td><td rowspan="1" colspan="1"><bold>2</bold></td></tr><tr><td rowspan="1" colspan="1">–</td><td rowspan="1" colspan="1">Disc of pronotum with four gibbosities</td><td rowspan="1" colspan="1"><bold>3</bold></td></tr><tr><td rowspan="1" colspan="1">2</td><td rowspan="1" colspan="1">Colour reddish, matte, clothed in brown and gold pubescence. Pronotum with a very sharp lateral spine. Female with completely yellow pronotum. Yunnan</td><td rowspan="1" colspan="1"><bold><italic><tp:taxon-name><tp:taxon-name-part taxon-name-part-type="genus">Trypogeus</tp:taxon-name-part> <tp:taxon-name-part taxon-name-part-type="species">aureopubens</tp:taxon-name-part></tp:taxon-name></italic></bold> (Pic)</td></tr><tr><td rowspan="1" colspan="1">–</td><td rowspan="1" colspan="1">Colour testaceous, with golden pubescence and slightly sharp spine. Female with completely yellowish pronotum and antennae, 16.5 mm. China</td><td rowspan="1" colspan="1"><bold><italic><tp:taxon-name><tp:taxon-name-part taxon-name-part-type="genus">Trypogeus</tp:taxon-name-part> <tp:taxon-name-part taxon-name-part-type="species">sericeus</tp:taxon-name-part></tp:taxon-name></italic></bold> (Gressitt)</td></tr><tr><td rowspan="1" colspan="1">3</td><td rowspan="1" colspan="1">Golden-yellow scutellum, sometimes blackish at the base. Head and pronotum partially black and partially yellow</td><td rowspan="1" colspan="1"><bold>4</bold></td></tr><tr><td rowspan="1" colspan="1">–</td><td rowspan="1" colspan="1">Head, pronotum and scutellum of the male completely black. Female not known. Cambodia</td><td rowspan="1" colspan="1"><bold><italic><tp:taxon-name><tp:taxon-name-part taxon-name-part-type="genus">Trypogeus</tp:taxon-name-part> <tp:taxon-name-part taxon-name-part-type="species">murzini</tp:taxon-name-part></tp:taxon-name></italic></bold> Miroshnikov</td></tr><tr><td rowspan="1" colspan="1">4</td><td rowspan="1" colspan="1">Blackish-brown antennae with the exception of segments (9) 10 and 11 that are almost completely white</td><td rowspan="1" colspan="1"><bold>5</bold></td></tr><tr><td rowspan="1" colspan="1">–</td><td rowspan="1" colspan="1">Antennae almost black or a testaceous brown throughout their whole length. Teguments almost black. Black scapus, labrum, clypeus, frons, elytra except for margins. Female with black pronotum and elytra black at both sides. Java</td><td rowspan="1" colspan="1"><bold><italic><tp:taxon-name><tp:taxon-name-part taxon-name-part-type="genus">Trypogeus</tp:taxon-name-part> <tp:taxon-name-part taxon-name-part-type="species">javanicus</tp:taxon-name-part></tp:taxon-name></italic> Aurivillius</bold></td></tr><tr><td rowspan="1" colspan="1">5</td><td rowspan="1" colspan="1">Elytral teguments mostly yellowish. Antennae with segments 1–6 reddish</td><td rowspan="1" colspan="1"><bold>6</bold></td></tr><tr><td rowspan="1" colspan="1">–</td><td rowspan="1" colspan="1">Teguments almost black, clothed in golden tomentum. Antennae with all segments reddish brown except 11, which is white, 17 mm. Female not known. Sumatra</td><td rowspan="1" colspan="1"><bold><italic><tp:taxon-name><tp:taxon-name-part taxon-name-part-type="genus">Trypogeus</tp:taxon-name-part> <tp:taxon-name-part taxon-name-part-type="species">coarctatus</tp:taxon-name-part></tp:taxon-name></italic></bold> Holzschuh</td></tr><tr><td rowspan="1" colspan="1">6</td><td rowspan="1" colspan="1">Black antennae, base of segments 3–8 reddish, apical part of 9–11 white. Brown-yellow elytra, clothed in silver tomentum, sides blackish and dark <!--PageBreak-->spots on the disc, 15 mm. Female with entirely brownish yellow teguments, silky, 16 mm. Vietnam, Laos</td><td rowspan="1" colspan="1"><bold><italic><tp:taxon-name><tp:taxon-name-part taxon-name-part-type="genus">Trypogeus</tp:taxon-name-part> <tp:taxon-name-part taxon-name-part-type="species">superbus</tp:taxon-name-part></tp:taxon-name></italic></bold> (Pic)</td></tr><tr><td rowspan="1" colspan="1">–</td><td rowspan="1" colspan="1">Brown antennae with segments 1–2 testaceous, segments 3–8 black and 9–11 white</td><td rowspan="1" colspan="1"><bold>7</bold></td></tr><tr><td rowspan="1" colspan="1">7</td><td rowspan="1" colspan="1">Teguments yellow, clothed in silky golden tomentum. Pronotum with 4 discal gibbosities</td><td rowspan="1" colspan="1"><bold>8</bold></td></tr><tr><td rowspan="1" colspan="1">–</td><td rowspan="1" colspan="1">Yellowish-brown teguments, clothed in silky golden tomentum. Pronotum with yellow disc, black at both sides, 11 mm. Female with yellow legs and antennae segments 3–8 black. Malaysia</td><td rowspan="1" colspan="1"><bold><italic><tp:taxon-name><tp:taxon-name-part taxon-name-part-type="genus">Trypogeus</tp:taxon-name-part> <tp:taxon-name-part taxon-name-part-type="species">albicornis</tp:taxon-name-part></tp:taxon-name></italic> Lacordaire</bold></td></tr><tr><td rowspan="1" colspan="1">8</td><td rowspan="1" colspan="1">Elytra entirely yellow with blackish apical apex</td><td rowspan="1" colspan="1"><bold>9</bold></td></tr><tr><td rowspan="1" colspan="1">–</td><td rowspan="1" colspan="1">Elytra completely brown with blackish sides, basal area yellowish, 12.5 mm. Female not known. Laos</td><td rowspan="1" colspan="1"><bold><italic><tp:taxon-name><tp:taxon-name-part taxon-name-part-type="genus">Trypogeus</tp:taxon-name-part> <tp:taxon-name-part taxon-name-part-type="species">gressitti</tp:taxon-name-part></tp:taxon-name></italic> Miroshnikov</bold></td></tr><tr><td rowspan="1" colspan="1">9</td><td rowspan="1" colspan="1">Pronotum with discal area yellowish and black sides, 11.5 mm. Female with yellowish pronotum. Philippines</td><td rowspan="1" colspan="1"><bold><italic><tp:taxon-name><tp:taxon-name-part taxon-name-part-type="genus">Trypogeus</tp:taxon-name-part> <tp:taxon-name-part taxon-name-part-type="species">cabigasi</tp:taxon-name-part></tp:taxon-name></italic> Vives</bold></td></tr><tr><td rowspan="1" colspan="1">–</td><td rowspan="1" colspan="1">Pronotum with discal area yellowish, anterior and posterior parts dark, 11 mm. Females completely yellowish, except for the dark elytral apex. Brunei, Borneo, Kalimantan, Sabah</td><td rowspan="1" colspan="1"><bold><italic><tp:taxon-name><tp:taxon-name-part taxon-name-part-type="genus">Trypogeus</tp:taxon-name-part> <tp:taxon-name-part taxon-name-part-type="species">barclayi</tp:taxon-name-part></tp:taxon-name></italic> Vives</bold></td></tr></tbody></table></table-wrap></tp:treatment-sec><ref-list><ref id="B3"><mixed-citation xmlns:xlink="http://www.w3.org/1999/xlink" xlink:type="simple"><person-group><name name-style="western"><surname>Boppe</surname><given-names>PL</given-names></name></person-group> (<year>1921</year>) <article-title><tp:taxon-name><tp:taxon-name-part taxon-name-part-type="order">Coleoptera</tp:taxon-name-part></tp:taxon-name>, <tp:taxon-name><tp:taxon-name-part taxon-name-part-type="superfamily">Longicornia</tp:taxon-name-part></tp:taxon-name> Fam. <tp:taxon-name><tp:taxon-name-part taxon-name-part-type="family">Cerambycidae</tp:taxon-name-part></tp:taxon-name>, Subfam. <tp:taxon-name><tp:taxon-name-part taxon-name-part-type="subfamily">Disteninae</tp:taxon-name-part></tp:taxon-name>-<tp:taxon-name><tp:taxon-name-part taxon-name-part-type="subfamily">Lepturinae</tp:taxon-name-part></tp:taxon-name>.</article-title> In: <person-group><name name-style="western"><surname>Wytsman</surname><given-names>P</given-names></name></person-group> (<role>Ed.</role>) <source>Genera Insectorum</source> <volume>178</volume>: <fpage>1</fpage>–<lpage>121</lpage>.</mixed-citation></ref><ref id="B9"><mixed-citation xmlns:xlink="http://www.w3.org/1999/xlink" xlink:type="simple"><person-group><name name-style="western"><surname>Hayashi</surname><given-names>M</given-names></name><name name-style="western"><surname>Villiers</surname><given-names>A</given-names></name></person-group> (<year>1985</year>) <article-title>Revision of the Asian <tp:taxon-name><tp:taxon-name-part taxon-name-part-type="subfamily">Lepturinae</tp:taxon-name-part></tp:taxon-name> (<tp:taxon-name><tp:taxon-name-part taxon-name-part-type="order">Coleoptera</tp:taxon-name-part></tp:taxon-name>: <tp:taxon-name><tp:taxon-name-part taxon-name-part-type="family">Cerambycidae</tp:taxon-name-part></tp:taxon-name>) with special reference to the type specimens’ inspection, PartI.</article-title> <source>Bulletin of Osaka Jonan Women’s Junior College</source> <volume>19–20</volume>: <fpage>1</fpage>–<lpage>75</lpage>, 15pl.</mixed-citation></ref><ref id="B4"><mixed-citation xmlns:xlink="http://www.w3.org/1999/xlink" xlink:type="simple"><person-group><name name-style="western"><surname>Chiang</surname><given-names>Y</given-names></name><name name-style="western"><surname>Chen</surname><given-names>L</given-names></name></person-group> (<year>2001</year>) <chapter-title><tp:taxon-name><tp:taxon-name-part taxon-name-part-type="order">Coleoptera</tp:taxon-name-part></tp:taxon-name>, <tp:taxon-name><tp:taxon-name-part taxon-name-part-type="family">Cerambycidae</tp:taxon-name-part></tp:taxon-name>, <tp:taxon-name><tp:taxon-name-part taxon-name-part-type="subfamily">Lepturinae</tp:taxon-name-part></tp:taxon-name></chapter-title>. <source>Fauna Sinica. <tp:taxon-name><tp:taxon-name-part taxon-name-part-type="class">Insecta</tp:taxon-name-part></tp:taxon-name></source>, <volume>vol. 12</volume>. <publisher-name>Science Press</publisher-name>, <publisher-loc>Beijing</publisher-loc>, <size units="page">296 pp</size>.</mixed-citation></ref><ref id="B31"><mixed-citation xmlns:xlink="http://www.w3.org/1999/xlink" xlink:type="simple"><person-group><name name-style="western"><surname>Vives</surname><given-names>E</given-names></name></person-group> (<year>2007</year>) <article-title>El género <italic><tp:taxon-name><tp:taxon-name-part taxon-name-part-type="genus">Trypogeus</tp:taxon-name-part></tp:taxon-name></italic> Lacordarie, 1869 (<tp:taxon-name><tp:taxon-name-part taxon-name-part-type="order">Coleoptera</tp:taxon-name-part></tp:taxon-name>, <tp:taxon-name><tp:taxon-name-part taxon-name-part-type="family">Cerambycidae</tp:taxon-name-part></tp:taxon-name>) y su posición sistemática.</article-title> <source>Nouvelle Revue d’Entomologie</source> (<series>N.S.</series>) <volume>24</volume>(<issue>1</issue>): <fpage>53</fpage>–<lpage>59</lpage>.</mixed-citation></ref><ref id="B20"><mixed-citation xmlns:xlink="http://www.w3.org/1999/xlink" xlink:type="simple"><person-group><name name-style="western"><surname>Miroshnikov</surname><given-names>A</given-names></name></person-group> (<year>2014</year>) In: <person-group><name name-style="western"><surname>Konstantinov</surname><given-names>AS</given-names></name><name name-style="western"><surname>Ślipiński</surname><given-names>SA</given-names></name><name name-style="western"><surname>Solodovnikov</surname><given-names>Ayu</given-names></name></person-group> (<role>Eds</role>) <source>Advances in studies on Asian cerambycids (<tp:taxon-name><tp:taxon-name-part taxon-name-part-type="order">Coleoptera</tp:taxon-name-part></tp:taxon-name>: <tp:taxon-name><tp:taxon-name-part taxon-name-part-type="family">Cerambycidae</tp:taxon-name-part></tp:taxon-name>)</source>. <publisher-name>KMK Scientific Press Ltd.</publisher-name>, <publisher-loc>Krasnodar, Moscow</publisher-loc>, <fpage>51</fpage>–<lpage>71</lpage>.</mixed-citation></ref><ref id="B14"><mixed-citation xmlns:xlink="http://www.w3.org/1999/xlink" xlink:type="simple"><person-group><name name-style="western"><surname>Lacordaire</surname><given-names>T</given-names></name></person-group> (<year>1869</year>) <source>Histoire Naturelle des Insectes. Genera des Coléoptères ou exposé méthodique et critique de touts les genres proposés jusqu’ici dans cet ordre d’insectes</source> <volume>9</volume>. <publisher-name>Roret</publisher-name>, <publisher-loc>Paris</publisher-loc>, <size units="page">409 pp</size>.</mixed-citation></ref><ref id="B1"><mixed-citation xmlns:xlink="http://www.w3.org/1999/xlink" xlink:type="simple"><person-group><name name-style="western"><surname>Aurivillius</surname><given-names>C</given-names></name></person-group> (<year>1912</year>) <article-title><tp:taxon-name><tp:taxon-name-part taxon-name-part-type="family">Cerambycidae</tp:taxon-name-part></tp:taxon-name>: <tp:taxon-name><tp:taxon-name-part taxon-name-part-type="subfamily">Cerambycinae</tp:taxon-name-part></tp:taxon-name>.</article-title> In: <person-group><name name-style="western"><surname>Junk</surname><given-names>W</given-names></name><name name-style="western"><surname>Schenkling</surname><given-names>S</given-names></name></person-group> (<role>Eds</role>) <source>Berlin. Coleopterorum Catalogus</source> <volume>39</volume>: <fpage>1</fpage>–<lpage>574</lpage>.</mixed-citation></ref><ref id="B21"><mixed-citation xmlns:xlink="http://www.w3.org/1999/xlink" xlink:type="simple"><person-group><name name-style="western"><surname>Nonfried</surname><given-names>AF</given-names></name></person-group> (<year>1894</year>) <article-title>Beiträge zur Coleopteren-Fauna von Tebing-Tinggi (Süd-Sumatra). <tp:taxon-name><tp:taxon-name-part taxon-name-part-type="family">Cerambycidae</tp:taxon-name-part></tp:taxon-name>.</article-title> <source>Deustche entomologische Zeitschrift</source>, <fpage>193</fpage>–<lpage>215</lpage>.</mixed-citation></ref><ref id="B7"><mixed-citation xmlns:xlink="http://www.w3.org/1999/xlink" xlink:type="simple"><person-group><name name-style="western"><surname>Gressitt</surname><given-names>JL</given-names></name></person-group> (<year>1951</year>) <article-title>Longicorn beetles of China.</article-title> In: <person-group><name name-style="western"><surname>Lepesme</surname><given-names>P</given-names></name></person-group> (<role>Ed.</role>) <source><tp:taxon-name><tp:taxon-name-part taxon-name-part-type="superfamily">Longicornia</tp:taxon-name-part></tp:taxon-name></source> <volume>2</volume>. <publisher-name>Paul Lechevalier</publisher-name>, <publisher-loc>Paris</publisher-loc>, <fpage>1</fpage>–<lpage>667</lpage>.</mixed-citation></ref><ref id="B8"><mixed-citation xmlns:xlink="http://www.w3.org/1999/xlink" xlink:type="simple"><person-group><name name-style="western"><surname>Gressitt</surname><given-names>JL</given-names></name><name name-style="western"><surname>Rondon</surname><given-names>JA</given-names></name></person-group> (<year>1970</year>) <article-title>Cerambycids of Laos (<tp:taxon-name><tp:taxon-name-part taxon-name-part-type="family">Disteniidae</tp:taxon-name-part></tp:taxon-name>, <tp:taxon-name><tp:taxon-name-part taxon-name-part-type="subfamily">Prioninae</tp:taxon-name-part></tp:taxon-name>, <tp:taxon-name><tp:taxon-name-part taxon-name-part-type="subfamily">Philinae</tp:taxon-name-part></tp:taxon-name>, <tp:taxon-name><tp:taxon-name-part taxon-name-part-type="subfamily">Aseminae</tp:taxon-name-part></tp:taxon-name>, <tp:taxon-name><tp:taxon-name-part taxon-name-part-type="subfamily">Lepturinae</tp:taxon-name-part></tp:taxon-name>, <tp:taxon-name><tp:taxon-name-part taxon-name-part-type="subfamily">Cerambycinae</tp:taxon-name-part></tp:taxon-name>).</article-title> <source>Pacific Insects Monograph</source> <volume>24</volume>: <fpage>1</fpage>–<lpage>314</lpage>.</mixed-citation></ref><ref id="B30"><mixed-citation xmlns:xlink="http://www.w3.org/1999/xlink" xlink:type="simple"><person-group><name name-style="western"><surname>Vives</surname><given-names>E</given-names></name></person-group> (<year>2005</year>) <article-title>Notes on <tp:taxon-name><tp:taxon-name-part taxon-name-part-type="subfamily">Lepturinae</tp:taxon-name-part></tp:taxon-name> (XI). Four new species of <tp:taxon-name><tp:taxon-name-part taxon-name-part-type="subfamily">Lepturinae</tp:taxon-name-part></tp:taxon-name> from South East Asia (<tp:taxon-name><tp:taxon-name-part taxon-name-part-type="order">Coleoptera</tp:taxon-name-part></tp:taxon-name>, <tp:taxon-name><tp:taxon-name-part taxon-name-part-type="family">Cerambycidae</tp:taxon-name-part></tp:taxon-name>).</article-title> <source>Lambillionea</source> <volume>105</volume>(<issue>2</issue>): <fpage>302</fpage>–<lpage>306</lpage>.</mixed-citation></ref><ref id="B10"><mixed-citation xmlns:xlink="http://www.w3.org/1999/xlink" xlink:type="simple"><person-group><name name-style="western"><surname>Holzschuh</surname><given-names>C</given-names></name></person-group> (<year>2006</year>) <article-title>Beschreibung von 51 neuen Bockkäfern aus der palaearktischen und orientalischen Region, vorwiegend aus Borneo und China (<tp:taxon-name><tp:taxon-name-part taxon-name-part-type="order">Coleoptera</tp:taxon-name-part></tp:taxon-name>, <tp:taxon-name><tp:taxon-name-part taxon-name-part-type="family">Cerambycidae</tp:taxon-name-part></tp:taxon-name>).</article-title> <source>Entomologica Basiliensia et Collectionis Frey</source>. <volume>Bd. 28.S</volume>: <fpage>205</fpage>–<lpage>276</lpage>.</mixed-citation></ref></ref-list></tp:taxon-treatment>
