# Supplementary material for: Revision of the genus Trypogeus Lacordaire, 1869 (Cerambycidae, Dorcasominae)
Source: Zookeys. 2015 May 4;(502):39–60. doi: 10.3897/zookeys.502.9049 (PMC4443589; doi:10.3897/zookeys.502.9049)
Supplement: XML Treatment for Trypogeus albicornis [file zookeys.502.9049-treatment3.xml]

<!DOCTYPE tp:taxon-treatment
  PUBLIC "-//TaxonX//DTD Taxonomic Treatment Publishing DTD v0 20100105//EN" "tax-treatment-NSO.dtd">
<tp:taxon-treatment xmlns:tp="http://www.plazi.org/taxpub"><tp:treatment-meta><kwd-group><label>Taxon classification</label><kwd><named-content content-type="kingdom">Animalia</named-content></kwd><kwd><named-content content-type="order">Coleoptera</named-content></kwd><kwd><named-content content-type="family">Cerambycidae</named-content></kwd></kwd-group><mixed-citation publication-type="journal"><person-group><name><surname>Vives</surname><given-names>Eduard</given-names></name></person-group><article-title>Revision of the genus <italic><tp:taxon-name><tp:taxon-name-part taxon-name-part-type="genus">Trypogeus</tp:taxon-name-part></tp:taxon-name></italic> Lacordaire, 1869 (<tp:taxon-name><tp:taxon-name-part taxon-name-part-type="family">Cerambycidae</tp:taxon-name-part></tp:taxon-name>, <tp:taxon-name><tp:taxon-name-part taxon-name-part-type="subfamily">Dorcasominae</tp:taxon-name-part></tp:taxon-name>)</article-title><source>Zookeys</source><day>4</day><month>5</month><year>2015</year><volume>2015</volume><issue>502</issue><fpage>39</fpage><lpage>60</lpage><pub-id pub-id-type="doi">10.3897/zookeys.502.9049</pub-id></mixed-citation></tp:treatment-meta><tp:nomenclature><tp:taxon-name>
                        <tp:taxon-name-part taxon-name-part-type="genus">Trypogeus</tp:taxon-name-part>
                        <tp:taxon-name-part taxon-name-part-type="species">albicornis</tp:taxon-name-part>
                    </tp:taxon-name><tp:taxon-authority>Lacordaire, 1860</tp:taxon-authority><xref ref-type="fig" rid="F3">Figs 12</xref><xref ref-type="fig" rid="F4">, 15</xref><tp:nomenclature-citation-list><tp:nomenclature-citation><tp:taxon-name><tp:taxon-name-part taxon-name-part-type="genus">Trypogeus</tp:taxon-name-part> <tp:taxon-name-part taxon-name-part-type="species">albicornis</tp:taxon-name-part></tp:taxon-name><comment> Lacordaire, 1860: 236</comment></tp:nomenclature-citation><tp:nomenclature-citation><tp:taxon-name><tp:taxon-name-part taxon-name-part-type="genus">Trypogeus</tp:taxon-name-part> <tp:taxon-name-part taxon-name-part-type="species">albicornis</tp:taxon-name-part></tp:taxon-name><comment>: <xref ref-type="bibr" rid="B1">Aurivillius 1912</xref>: 159; <xref ref-type="bibr" rid="B3">Boppe 1921</xref>: 44; <xref ref-type="bibr" rid="B9">Hayashi and Villiers 1985</xref>: 27; <xref ref-type="bibr" rid="B31">Vives 2007</xref>: 54; <xref ref-type="bibr" rid="B20">Miroshnikov 2014</xref>: 53</comment></tp:nomenclature-citation></tp:nomenclature-citation-list></tp:nomenclature><tp:treatment-sec sec-type="Material studied"><title>Material studied.</title><p>1 female holotype, Malaysia, Ex-Musaeo Mniszech, “TYPE” “Museum Paris coll. J.Thomson, 1952” (MNHN). 2 males, 6 females from Indonesia, Java occ., Sukabumi, 2000 m, 1893, H. Fruhstofer leg. (MNHN), 1 female from Java, Mt. Kawis, J.B. Lebdru, 1898 (ex coll. Oberthure, 1952), (MNHN). 1 male from Malaysia, Cameron Highlands, March 1987, local collector (NOC), 4 males and 1 female from the Malaysian Peninsula, Pasoh Forest reserve, Negeri Sembilan, 2–8.IV.1993, 26.III.1993, 3–9.IV.1993; 2–8.IV.1993; and 8–15.IV.1993, coarse malaise trap, K. Kimishi &amp; K. Maeto leg. (NOC); 1 male from Malaysia, Pahang, Tanah Rata C.E., Mt. Gu. Jabar, 14–26.I.2011, T.S. Wong leg. (KMC).</p></tp:treatment-sec><tp:treatment-sec sec-type="Redescription"><title>Redescription.</title><p>Size of the male: length 9–11 mm; width 3.3 mm. Size of the female: length 14–16 mm; width 4.6 mm. General colour testaceous-yellow. Antennae with segments 1–3 yellowish, segments 4–8 brown and 9–11 white. Testaceous legs. Elytra with darkened, almost black, sutural and apical areas as well as sides including epipleura. All the body is clothed in short golden tomentum. The first sternites are testaceous-yellow, the last two are black in the males and yellow in the females. Head subquadrate, with prominent eyes. Long reddish mandibles, slightly darker in the inner margin, the external border arched and covered in long golden setae, extending from the base and almost reaching the apical part. Long slender maxillary palpi, the last segment cup shaped and truncate at apex. Labial palpi longer than the mandibles, the second segment reaching the apex. Frons with a longitudinal groove. Antennae not long, only just reaching the apical fifth of elytra in males, scapus strongly punctate and enlarged distally. Antennomere 3 long and narrow, flattened, after antennomere 4 they are slightly dilated in the external apical part. Pronotum subcylindrical, slightly wider than long (70/80) at the level of the strongly rounded lateral protuberances. Triangular scutellum with slightly rounded apex, punctate and with short golden tomentum. Long narrow elytra, rounded and very prominent humeri, narrowed at the middle and dehiscent at apex, which is rounded in each elytron. Bordered suture. Discal area with a depression from elytral base to the centre. The elytra leave the last two abdominal segments uncovered. Mesosternum and metasternum short and broad, with a very broad, subquadrate mesoepisterna, the mesocoxal cavities well separated by an angular process. Wide abdomen in females, slightly more so than the elytra, the tegument of the five visible sternitesis translucid, through which around fifty eggs can be seen in the holotype specimen, which <xref ref-type="bibr" rid="B14">Lacordaire (1869)</xref> probably mistook for “scattered white spots”. The sternites are finely punctate and clothed in short golden tomentum. Short robust legs, femora widened at middle, straight tibiae dilated at apex.</p><fig id="F4" position="float" orientation="portrait"><label>Figures 15–20.</label><caption><p><bold>15</bold> <italic><tp:taxon-name><tp:taxon-name-part taxon-name-part-type="genus">Trypogeus</tp:taxon-name-part> <tp:taxon-name-part taxon-name-part-type="species">albicornis</tp:taxon-name-part></tp:taxon-name></italic> Lacordaire, holotype female, Malaysia; <bold>16</bold> <italic><tp:taxon-name><tp:taxon-name-part taxon-name-part-type="genus">Trypogeus</tp:taxon-name-part> <tp:taxon-name-part taxon-name-part-type="species">aureopubens</tp:taxon-name-part></tp:taxon-name></italic> Pic, holotype male, Yunnan <bold>17</bold> <italic><tp:taxon-name><tp:taxon-name-part taxon-name-part-type="genus">Trypogeus</tp:taxon-name-part> <tp:taxon-name-part taxon-name-part-type="species">barclayi</tp:taxon-name-part></tp:taxon-name></italic> Vives, holotype male, Brunei <bold>18</bold> <italic><tp:taxon-name><tp:taxon-name-part taxon-name-part-type="genus">Trypogeus</tp:taxon-name-part> <tp:taxon-name-part taxon-name-part-type="species">cabigasi</tp:taxon-name-part></tp:taxon-name></italic> Vives, holotype female, Philippines <bold>19</bold> <italic><tp:taxon-name><tp:taxon-name-part taxon-name-part-type="genus">Trypogeus</tp:taxon-name-part> <tp:taxon-name-part taxon-name-part-type="species">coarctatus</tp:taxon-name-part></tp:taxon-name></italic> Holzschuh, holotype male, Sumatra, (Photo: L. Dembický) <bold>20</bold> <italic><tp:taxon-name><tp:taxon-name-part taxon-name-part-type="genus">Trypogeus</tp:taxon-name-part> <tp:taxon-name-part taxon-name-part-type="species">javanicus</tp:taxon-name-part></tp:taxon-name></italic> Aurivillius, syntype male, Java.</p></caption><graphic xmlns:xlink="http://www.w3.org/1999/xlink" xlink:href="zookeys-502-039-g004.jpg" position="float" orientation="portrait" xlink:type="simple" id="oo_43112.jpg"/></fig></tp:treatment-sec><tp:treatment-sec sec-type="Distribution"><title>Distribution.</title><p>Peninsular Malaysia, Indonesia (Java).</p></tp:treatment-sec><tp:treatment-sec><!--Section generated to contain objects referenced in tp:taxon-treatment.--><fig id="F3" position="float" orientation="portrait"><label>Figures 11–14.</label><caption><p>Tegmen, dorsal and lateral view of aedeagus <bold>11</bold> <italic><tp:taxon-name><tp:taxon-name-part taxon-name-part-type="genus">Trypogeus</tp:taxon-name-part> <tp:taxon-name-part taxon-name-part-type="species">cabigasi</tp:taxon-name-part></tp:taxon-name></italic> Vives <bold>12</bold> <italic><tp:taxon-name><tp:taxon-name-part taxon-name-part-type="genus">Trypogeus</tp:taxon-name-part> <tp:taxon-name-part taxon-name-part-type="species">albicornis</tp:taxon-name-part></tp:taxon-name></italic> Lacordaire <bold>13</bold> <italic><tp:taxon-name><tp:taxon-name-part taxon-name-part-type="genus">Trypogeus</tp:taxon-name-part> <tp:taxon-name-part taxon-name-part-type="species">barclayi</tp:taxon-name-part></tp:taxon-name></italic> Vives <bold>14</bold> <italic><tp:taxon-name><tp:taxon-name-part taxon-name-part-type="genus">Trypogeus</tp:taxon-name-part> <tp:taxon-name-part taxon-name-part-type="species">coarctatus</tp:taxon-name-part></tp:taxon-name></italic> Holzschuh, dorsal and lateral view of aedeagus and endophallus (drawings by Dr. N. Ohbayashi).</p></caption><graphic xmlns:xlink="http://www.w3.org/1999/xlink" xlink:href="zookeys-502-039-g003.jpg" position="float" orientation="portrait" xlink:type="simple" id="oo_43111.jpg"/></fig></tp:treatment-sec><ref-list><ref id="B1"><mixed-citation xmlns:xlink="http://www.w3.org/1999/xlink" xlink:type="simple"><person-group><name name-style="western"><surname>Aurivillius</surname><given-names>C</given-names></name></person-group> (<year>1912</year>) <article-title><tp:taxon-name><tp:taxon-name-part taxon-name-part-type="family">Cerambycidae</tp:taxon-name-part></tp:taxon-name>: <tp:taxon-name><tp:taxon-name-part taxon-name-part-type="subfamily">Cerambycinae</tp:taxon-name-part></tp:taxon-name>.</article-title> In: <person-group><name name-style="western"><surname>Junk</surname><given-names>W</given-names></name><name name-style="western"><surname>Schenkling</surname><given-names>S</given-names></name></person-group> (<role>Eds</role>) <source>Berlin. Coleopterorum Catalogus</source> <volume>39</volume>: <fpage>1</fpage>–<lpage>574</lpage>.</mixed-citation></ref><ref id="B3"><mixed-citation xmlns:xlink="http://www.w3.org/1999/xlink" xlink:type="simple"><person-group><name name-style="western"><surname>Boppe</surname><given-names>PL</given-names></name></person-group> (<year>1921</year>) <article-title><tp:taxon-name><tp:taxon-name-part taxon-name-part-type="order">Coleoptera</tp:taxon-name-part></tp:taxon-name>, <tp:taxon-name><tp:taxon-name-part taxon-name-part-type="superfamily">Longicornia</tp:taxon-name-part></tp:taxon-name> Fam. <tp:taxon-name><tp:taxon-name-part taxon-name-part-type="family">Cerambycidae</tp:taxon-name-part></tp:taxon-name>, Subfam. <tp:taxon-name><tp:taxon-name-part taxon-name-part-type="subfamily">Disteninae</tp:taxon-name-part></tp:taxon-name>-<tp:taxon-name><tp:taxon-name-part taxon-name-part-type="subfamily">Lepturinae</tp:taxon-name-part></tp:taxon-name>.</article-title> In: <person-group><name name-style="western"><surname>Wytsman</surname><given-names>P</given-names></name></person-group> (<role>Ed.</role>) <source>Genera Insectorum</source> <volume>178</volume>: <fpage>1</fpage>–<lpage>121</lpage>.</mixed-citation></ref><ref id="B9"><mixed-citation xmlns:xlink="http://www.w3.org/1999/xlink" xlink:type="simple"><person-group><name name-style="western"><surname>Hayashi</surname><given-names>M</given-names></name><name name-style="western"><surname>Villiers</surname><given-names>A</given-names></name></person-group> (<year>1985</year>) <article-title>Revision of the Asian <tp:taxon-name><tp:taxon-name-part taxon-name-part-type="subfamily">Lepturinae</tp:taxon-name-part></tp:taxon-name> (<tp:taxon-name><tp:taxon-name-part taxon-name-part-type="order">Coleoptera</tp:taxon-name-part></tp:taxon-name>: <tp:taxon-name><tp:taxon-name-part taxon-name-part-type="family">Cerambycidae</tp:taxon-name-part></tp:taxon-name>) with special reference to the type specimens’ inspection, PartI.</article-title> <source>Bulletin of Osaka Jonan Women’s Junior College</source> <volume>19–20</volume>: <fpage>1</fpage>–<lpage>75</lpage>, 15pl.</mixed-citation></ref><ref id="B31"><mixed-citation xmlns:xlink="http://www.w3.org/1999/xlink" xlink:type="simple"><person-group><name name-style="western"><surname>Vives</surname><given-names>E</given-names></name></person-group> (<year>2007</year>) <article-title>El género <italic><tp:taxon-name><tp:taxon-name-part taxon-name-part-type="genus">Trypogeus</tp:taxon-name-part></tp:taxon-name></italic> Lacordarie, 1869 (<tp:taxon-name><tp:taxon-name-part taxon-name-part-type="order">Coleoptera</tp:taxon-name-part></tp:taxon-name>, <tp:taxon-name><tp:taxon-name-part taxon-name-part-type="family">Cerambycidae</tp:taxon-name-part></tp:taxon-name>) y su posición sistemática.</article-title> <source>Nouvelle Revue d’Entomologie</source> (<series>N.S.</series>) <volume>24</volume>(<issue>1</issue>): <fpage>53</fpage>–<lpage>59</lpage>.</mixed-citation></ref><ref id="B20"><mixed-citation xmlns:xlink="http://www.w3.org/1999/xlink" xlink:type="simple"><person-group><name name-style="western"><surname>Miroshnikov</surname><given-names>A</given-names></name></person-group> (<year>2014</year>) In: <person-group><name name-style="western"><surname>Konstantinov</surname><given-names>AS</given-names></name><name name-style="western"><surname>Ślipiński</surname><given-names>SA</given-names></name><name name-style="western"><surname>Solodovnikov</surname><given-names>Ayu</given-names></name></person-group> (<role>Eds</role>) <source>Advances in studies on Asian cerambycids (<tp:taxon-name><tp:taxon-name-part taxon-name-part-type="order">Coleoptera</tp:taxon-name-part></tp:taxon-name>: <tp:taxon-name><tp:taxon-name-part taxon-name-part-type="family">Cerambycidae</tp:taxon-name-part></tp:taxon-name>)</source>. <publisher-name>KMK Scientific Press Ltd.</publisher-name>, <publisher-loc>Krasnodar, Moscow</publisher-loc>, <fpage>51</fpage>–<lpage>71</lpage>.</mixed-citation></ref><ref id="B14"><mixed-citation xmlns:xlink="http://www.w3.org/1999/xlink" xlink:type="simple"><person-group><name name-style="western"><surname>Lacordaire</surname><given-names>T</given-names></name></person-group> (<year>1869</year>) <source>Histoire Naturelle des Insectes. Genera des Coléoptères ou exposé méthodique et critique de touts les genres proposés jusqu’ici dans cet ordre d’insectes</source> <volume>9</volume>. <publisher-name>Roret</publisher-name>, <publisher-loc>Paris</publisher-loc>, <size units="page">409 pp</size>.</mixed-citation></ref></ref-list></tp:taxon-treatment>
