# Supplementary material for: Revision of the genus Trypogeus Lacordaire, 1869 (Cerambycidae, Dorcasominae)
Source: Zookeys. 2015 May 4;(502):39–60. doi: 10.3897/zookeys.502.9049 (PMC4443589; doi:10.3897/zookeys.502.9049)
Supplement: XML Treatment for Trypogeus aureopubens [file zookeys.502.9049-treatment4.xml]

<!DOCTYPE tp:taxon-treatment
  PUBLIC "-//TaxonX//DTD Taxonomic Treatment Publishing DTD v0 20100105//EN" "tax-treatment-NSO.dtd">
<tp:taxon-treatment xmlns:tp="http://www.plazi.org/taxpub"><tp:treatment-meta><kwd-group><label>Taxon classification</label><kwd><named-content content-type="kingdom">Animalia</named-content></kwd><kwd><named-content content-type="order">Coleoptera</named-content></kwd><kwd><named-content content-type="family">Cerambycidae</named-content></kwd></kwd-group><mixed-citation publication-type="journal"><person-group><name><surname>Vives</surname><given-names>Eduard</given-names></name></person-group><article-title>Revision of the genus <italic><tp:taxon-name><tp:taxon-name-part taxon-name-part-type="genus">Trypogeus</tp:taxon-name-part></tp:taxon-name></italic> Lacordaire, 1869 (<tp:taxon-name><tp:taxon-name-part taxon-name-part-type="family">Cerambycidae</tp:taxon-name-part></tp:taxon-name>, <tp:taxon-name><tp:taxon-name-part taxon-name-part-type="subfamily">Dorcasominae</tp:taxon-name-part></tp:taxon-name>)</article-title><source>Zookeys</source><day>4</day><month>5</month><year>2015</year><volume>2015</volume><issue>502</issue><fpage>39</fpage><lpage>60</lpage><pub-id pub-id-type="doi">10.3897/zookeys.502.9049</pub-id></mixed-citation></tp:treatment-meta><tp:nomenclature><tp:taxon-name>
                        <tp:taxon-name-part taxon-name-part-type="genus">Trypogeus</tp:taxon-name-part>
                        <tp:taxon-name-part taxon-name-part-type="species">aureopubens</tp:taxon-name-part>
                    </tp:taxon-name><tp:taxon-authority>(Pic, 1913)</tp:taxon-authority><xref ref-type="fig" rid="F4">Fig. 16</xref><tp:nomenclature-citation-list><tp:nomenclature-citation><tp:taxon-name><tp:taxon-name-part taxon-name-part-type="genus">Toxotus</tp:taxon-name-part> <tp:taxon-name-part taxon-name-part-type="species">aureopubens</tp:taxon-name-part></tp:taxon-name><comment> Pic, 1913.</comment></tp:nomenclature-citation><tp:nomenclature-citation><tp:taxon-name><tp:taxon-name-part taxon-name-part-type="genus">Trypogeus</tp:taxon-name-part> <tp:taxon-name-part taxon-name-part-type="species">aureopubens</tp:taxon-name-part></tp:taxon-name><comment>: <xref ref-type="bibr" rid="B9">Hayashi and Villiers 1985</xref>: 27; <xref ref-type="bibr" rid="B31">Vives 2007</xref>: 54; <xref ref-type="bibr" rid="B36">Weigel et al. 2013</xref>: 68; <xref ref-type="bibr" rid="B20">Miroshnikov 2014</xref>: 54.</comment></tp:nomenclature-citation></tp:nomenclature-citation-list></tp:nomenclature><tp:treatment-sec sec-type="Material studied"><title>Material studied.</title><p>1 male holotype, “<italic><tp:taxon-name><tp:taxon-name-part taxon-name-part-type="genus">Toxotus</tp:taxon-name-part> <tp:taxon-name-part taxon-name-part-type="species">aureopubens</tp:taxon-name-part></tp:taxon-name></italic> Pic, n. sp. Yunnan”,[China],P. Guerin,1924, (MNHN). 1 male from Thailand, Khao Chong, Trang, 16.IV.1969, A. Samraadkit leg. (NOC). 4 males and 1 female from Thailand, Loa Phu Ruea N.P., 13–19.IX.2006, 26.IX.2006, N. Jaroeuchai leg. (EVC); 1 male from Thailand, Thung Shlaeng mang N.P., 13–19.VIII.2006, P. Praenea leg. (EVC).</p></tp:treatment-sec><tp:treatment-sec sec-type="Redescription"><title>Redescription.</title><p>Size of the male: length 10–14 mm, width 4.3 mm. Size of the female: length 14–16 mm, width 4.5 mm. The general body colour of the male is dark brown, the base of the elytra is testaceous, antennal segments 1–3 reddish, segments 10–11 white. Legs with femora yellow-ringed at apical third and base. Elytra completely covered in a golden brown tomentum that changes direction giving it a marbled appearance. The male has a short broad head, maxillary palpi as long as mandibles, the third segment two times as long as wide and truncate at the apex with a slight depression at each side. Antennae reaching past apex of elytra after the ninth segment. Vertex of head slightly furrowed between antennal bases. Almost smooth gular area with transverse grooves. Subquadrate pronotum, the maximum width is in <!--PageBreak-->the front third at the height of the lateral calli that are protruding and sharp, with a slightly convex area at the front. Disc of pronotum with five rounded and well defined gibbosities. Posterior border of pronotum weakly sinuate. Prosternum finely punctate <!--PageBreak-->with large prominent procoxae, prosternal process very fine and narrow. Triangular scutellum widely rounded at apex, finely punctate and with long golden tomentum. Long elytra, weakly narrowed at the middle with prominent rounded humeri. Base with a depression at either side and somewhat raised around the scutellum. Fine and dark sutural border. Elytral apex weakly rounded and weakly dehiscent sutural angle. Finely punctuate mesosternum with separated mesocoxae and weakly projecting coxae. Metasternum with large subquadrate episternae, the coxae almost joined in the male. The abdomen has five visible sternites, these are dark but have a yellowish posterior margin. The entire underside of the body bears long silver setae. Short robust legs with femora dilated at the middle and presenting a smooth, shiny oval area at the distal part. Tibiae straight and widened at apex. Short narrow tarsi, the first segment of the metatarsi slightly longer than the remaining tarsi together.</p></tp:treatment-sec><tp:treatment-sec sec-type="Distribution"><title>Distribution.</title><p>China (Yunnan), Thailand.</p></tp:treatment-sec><tp:treatment-sec><!--Section generated to contain objects referenced in tp:taxon-treatment.--><fig id="F4" position="float" orientation="portrait"><label>Figures 15–20.</label><caption><p><bold>15</bold> <italic><tp:taxon-name><tp:taxon-name-part taxon-name-part-type="genus">Trypogeus</tp:taxon-name-part> <tp:taxon-name-part taxon-name-part-type="species">albicornis</tp:taxon-name-part></tp:taxon-name></italic> Lacordaire, holotype female, Malaysia; <bold>16</bold> <italic><tp:taxon-name><tp:taxon-name-part taxon-name-part-type="genus">Trypogeus</tp:taxon-name-part> <tp:taxon-name-part taxon-name-part-type="species">aureopubens</tp:taxon-name-part></tp:taxon-name></italic> Pic, holotype male, Yunnan <bold>17</bold> <italic><tp:taxon-name><tp:taxon-name-part taxon-name-part-type="genus">Trypogeus</tp:taxon-name-part> <tp:taxon-name-part taxon-name-part-type="species">barclayi</tp:taxon-name-part></tp:taxon-name></italic> Vives, holotype male, Brunei <bold>18</bold> <italic><tp:taxon-name><tp:taxon-name-part taxon-name-part-type="genus">Trypogeus</tp:taxon-name-part> <tp:taxon-name-part taxon-name-part-type="species">cabigasi</tp:taxon-name-part></tp:taxon-name></italic> Vives, holotype female, Philippines <bold>19</bold> <italic><tp:taxon-name><tp:taxon-name-part taxon-name-part-type="genus">Trypogeus</tp:taxon-name-part> <tp:taxon-name-part taxon-name-part-type="species">coarctatus</tp:taxon-name-part></tp:taxon-name></italic> Holzschuh, holotype male, Sumatra, (Photo: L. Dembický) <bold>20</bold> <italic><tp:taxon-name><tp:taxon-name-part taxon-name-part-type="genus">Trypogeus</tp:taxon-name-part> <tp:taxon-name-part taxon-name-part-type="species">javanicus</tp:taxon-name-part></tp:taxon-name></italic> Aurivillius, syntype male, Java.</p></caption><graphic xmlns:xlink="http://www.w3.org/1999/xlink" xlink:href="zookeys-502-039-g004.jpg" position="float" orientation="portrait" xlink:type="simple" id="oo_43112.jpg"/></fig></tp:treatment-sec><ref-list><ref id="B9"><mixed-citation xmlns:xlink="http://www.w3.org/1999/xlink" xlink:type="simple"><person-group><name name-style="western"><surname>Hayashi</surname><given-names>M</given-names></name><name name-style="western"><surname>Villiers</surname><given-names>A</given-names></name></person-group> (<year>1985</year>) <article-title>Revision of the Asian <tp:taxon-name><tp:taxon-name-part taxon-name-part-type="subfamily">Lepturinae</tp:taxon-name-part></tp:taxon-name> (<tp:taxon-name><tp:taxon-name-part taxon-name-part-type="order">Coleoptera</tp:taxon-name-part></tp:taxon-name>: <tp:taxon-name><tp:taxon-name-part taxon-name-part-type="family">Cerambycidae</tp:taxon-name-part></tp:taxon-name>) with special reference to the type specimens’ inspection, PartI.</article-title> <source>Bulletin of Osaka Jonan Women’s Junior College</source> <volume>19–20</volume>: <fpage>1</fpage>–<lpage>75</lpage>, 15pl.</mixed-citation></ref><ref id="B31"><mixed-citation xmlns:xlink="http://www.w3.org/1999/xlink" xlink:type="simple"><person-group><name name-style="western"><surname>Vives</surname><given-names>E</given-names></name></person-group> (<year>2007</year>) <article-title>El género <italic><tp:taxon-name><tp:taxon-name-part taxon-name-part-type="genus">Trypogeus</tp:taxon-name-part></tp:taxon-name></italic> Lacordarie, 1869 (<tp:taxon-name><tp:taxon-name-part taxon-name-part-type="order">Coleoptera</tp:taxon-name-part></tp:taxon-name>, <tp:taxon-name><tp:taxon-name-part taxon-name-part-type="family">Cerambycidae</tp:taxon-name-part></tp:taxon-name>) y su posición sistemática.</article-title> <source>Nouvelle Revue d’Entomologie</source> (<series>N.S.</series>) <volume>24</volume>(<issue>1</issue>): <fpage>53</fpage>–<lpage>59</lpage>.</mixed-citation></ref><ref id="B36"><mixed-citation xmlns:xlink="http://www.w3.org/1999/xlink" xlink:type="simple"><person-group><name name-style="western"><surname>Weigel</surname><given-names>A</given-names></name><name name-style="western"><surname>Meng</surname><given-names>LZ</given-names></name><name name-style="western"><surname>Lin</surname><given-names>MY</given-names></name></person-group> (<year>2013</year>) <article-title>Contribution to the Fauna of Longhorn Beetles in the Naban River Watershed National Nature Reserve.</article-title> <source>Formosa Ecological Company, Taiwan</source>, <fpage>1</fpage>–<lpage>219</lpage>.</mixed-citation></ref><ref id="B20"><mixed-citation xmlns:xlink="http://www.w3.org/1999/xlink" xlink:type="simple"><person-group><name name-style="western"><surname>Miroshnikov</surname><given-names>A</given-names></name></person-group> (<year>2014</year>) In: <person-group><name name-style="western"><surname>Konstantinov</surname><given-names>AS</given-names></name><name name-style="western"><surname>Ślipiński</surname><given-names>SA</given-names></name><name name-style="western"><surname>Solodovnikov</surname><given-names>Ayu</given-names></name></person-group> (<role>Eds</role>) <source>Advances in studies on Asian cerambycids (<tp:taxon-name><tp:taxon-name-part taxon-name-part-type="order">Coleoptera</tp:taxon-name-part></tp:taxon-name>: <tp:taxon-name><tp:taxon-name-part taxon-name-part-type="family">Cerambycidae</tp:taxon-name-part></tp:taxon-name>)</source>. <publisher-name>KMK Scientific Press Ltd.</publisher-name>, <publisher-loc>Krasnodar, Moscow</publisher-loc>, <fpage>51</fpage>–<lpage>71</lpage>.</mixed-citation></ref></ref-list></tp:taxon-treatment>
