# Supplementary material for: Revision of the genus Trypogeus Lacordaire, 1869 (Cerambycidae, Dorcasominae)
Source: Zookeys. 2015 May 4;(502):39–60. doi: 10.3897/zookeys.502.9049 (PMC4443589; doi:10.3897/zookeys.502.9049)
Supplement: XML Treatment for Trypogeus cabigasi [file zookeys.502.9049-treatment6.xml]

<!DOCTYPE tp:taxon-treatment
  PUBLIC "-//TaxonX//DTD Taxonomic Treatment Publishing DTD v0 20100105//EN" "tax-treatment-NSO.dtd">
<tp:taxon-treatment xmlns:tp="http://www.plazi.org/taxpub"><tp:treatment-meta><kwd-group><label>Taxon classification</label><kwd><named-content content-type="kingdom">Animalia</named-content></kwd><kwd><named-content content-type="order">Coleoptera</named-content></kwd><kwd><named-content content-type="family">Cerambycidae</named-content></kwd></kwd-group><mixed-citation publication-type="journal"><person-group><name><surname>Vives</surname><given-names>Eduard</given-names></name></person-group><article-title>Revision of the genus <italic><tp:taxon-name><tp:taxon-name-part taxon-name-part-type="genus">Trypogeus</tp:taxon-name-part></tp:taxon-name></italic> Lacordaire, 1869 (<tp:taxon-name><tp:taxon-name-part taxon-name-part-type="family">Cerambycidae</tp:taxon-name-part></tp:taxon-name>, <tp:taxon-name><tp:taxon-name-part taxon-name-part-type="subfamily">Dorcasominae</tp:taxon-name-part></tp:taxon-name>)</article-title><source>Zookeys</source><day>4</day><month>5</month><year>2015</year><volume>2015</volume><issue>502</issue><fpage>39</fpage><lpage>60</lpage><pub-id pub-id-type="doi">10.3897/zookeys.502.9049</pub-id></mixed-citation></tp:treatment-meta><tp:nomenclature><tp:taxon-name>
                        <tp:taxon-name-part taxon-name-part-type="genus">Trypogeus</tp:taxon-name-part>
                        <tp:taxon-name-part taxon-name-part-type="species">cabigasi</tp:taxon-name-part>
                    </tp:taxon-name><tp:taxon-authority>Vives, 2005</tp:taxon-authority><xref ref-type="fig" rid="F4">Fig. 18</xref><tp:nomenclature-citation-list><tp:nomenclature-citation><tp:taxon-name><tp:taxon-name-part taxon-name-part-type="genus">Trypogeus</tp:taxon-name-part> <tp:taxon-name-part taxon-name-part-type="species">cabigasi</tp:taxon-name-part></tp:taxon-name><comment> Vives, 2005: 303.</comment></tp:nomenclature-citation><tp:nomenclature-citation><tp:taxon-name><tp:taxon-name-part taxon-name-part-type="genus">Trypogeus</tp:taxon-name-part> <tp:taxon-name-part taxon-name-part-type="species">cabigasi</tp:taxon-name-part></tp:taxon-name><comment>: <xref ref-type="bibr" rid="B20">Miroshnikov 2014</xref>: 59.</comment></tp:nomenclature-citation></tp:nomenclature-citation-list></tp:nomenclature><tp:treatment-sec sec-type="Material studied"><title>Material studied.</title><p>1 female holotype from Philippines, Mindanao, Bukidnon, Impasung-ong,10.V.2002, E. Cabigasi leg. (EVC); 2 males from Philippines, Mindanao, Mt. Apo, 5.VII.1978 and 5.VIII.1978, O Yata leg. (NOC); 1 female from Philippines, Mindanao, Mt. Apo, 26.30.III.1980, T. Hirowatari &amp; Y. Funatsa leg. (NOC); 1 female from Philippines, Mindanao Is., N Agusan, V-VI.1977, R.M. Lumawig leg. (KMC).</p></tp:treatment-sec><tp:treatment-sec sec-type="Redescription"><title>Redescription.</title><p>Size of the male: 13–15 mm; width 3.2–4.5 mm. Size of the female: 16.5 mm. Entirely testaceous except for the internal margin of mandibles, the apex of labial palpi, the anterior margin of pronotum, half of the elytral margin and the elytral apex, which are dark brown. Antennae reddish except for the last three segments, that are yellowish white. Underside of body testaceous, lacking the yellow markings on the abdomen present in the other species of the genus. Broad short head with large broad long mandibles, presenting a longitudinal furrow on their external margin and almost completely covered with golden pubescence. Small and slightly convex eyes, small-faceted. Dorsal surface of head furrowed by a longitudinal impres<!--PageBreak-->sion between the antennal bases. Broad neck, not narrowing behind the eyes. Antennae slightly longer than elytra; third segment clearly longer than fourth. All antennomeres elongated and cylindrical, except for segments 9 to 11, fairly flattened and yellowish. Eleventh antennomere appendiculate. Rather square pronotum, almost as long as wide, with a small protuberance on each side, slightly in front of the middle. Pronotal disc with four inconspicuous protuberances, the two anterior closer together than the two behind. Entire surface of pronotum and head strongly punctate, almost rugged, both covered by a short golden tomentum that becomes longer at the sides. Triangular scutellum covered by dark pubescence. Elytra relatively short, wider at the base and tapering apically, not narrowing behind the apical quarter. Round protruding humeri; suture narrowly bordered and raised. Basal third of the elytra with an oblique depression running from the humerus to the suture, delimiting a convex area. Elytral punctation coarse and scattered, formed by black disseminated punctures not reaching the posterior half of the elytra. Round dehiscent elytral apex. Elytra covered by short golden and silky tomentum which becomes reddish or black at the apex and margin of the apical third. Legs short and robust, covered by long silky golden pubescence. Tibiae slightly dilated apically. Tarsi of males not enlarged; the first metatarsal segment longer than the second and third together. Long narrow onychium. Underside of the body yellowish-testaceous and covered with long golden silky tomentum. Aedeagus of male (Fig. <xref ref-type="fig" rid="F3">11</xref>) slightly arched with a strongly acuminate apex. Lateral parameres long and slender bearing long setae at apex and some short setae on interior side.</p></tp:treatment-sec><tp:treatment-sec sec-type="Distribution"><title>Distribution.</title><p>Philippines (Mindanao).</p></tp:treatment-sec><tp:treatment-sec><!--Section generated to contain objects referenced in tp:taxon-treatment.--><fig id="F4" position="float" orientation="portrait"><label>Figures 15–20.</label><caption><p><bold>15</bold> <italic><tp:taxon-name><tp:taxon-name-part taxon-name-part-type="genus">Trypogeus</tp:taxon-name-part> <tp:taxon-name-part taxon-name-part-type="species">albicornis</tp:taxon-name-part></tp:taxon-name></italic> Lacordaire, holotype female, Malaysia; <bold>16</bold> <italic><tp:taxon-name><tp:taxon-name-part taxon-name-part-type="genus">Trypogeus</tp:taxon-name-part> <tp:taxon-name-part taxon-name-part-type="species">aureopubens</tp:taxon-name-part></tp:taxon-name></italic> Pic, holotype male, Yunnan <bold>17</bold> <italic><tp:taxon-name><tp:taxon-name-part taxon-name-part-type="genus">Trypogeus</tp:taxon-name-part> <tp:taxon-name-part taxon-name-part-type="species">barclayi</tp:taxon-name-part></tp:taxon-name></italic> Vives, holotype male, Brunei <bold>18</bold> <italic><tp:taxon-name><tp:taxon-name-part taxon-name-part-type="genus">Trypogeus</tp:taxon-name-part> <tp:taxon-name-part taxon-name-part-type="species">cabigasi</tp:taxon-name-part></tp:taxon-name></italic> Vives, holotype female, Philippines <bold>19</bold> <italic><tp:taxon-name><tp:taxon-name-part taxon-name-part-type="genus">Trypogeus</tp:taxon-name-part> <tp:taxon-name-part taxon-name-part-type="species">coarctatus</tp:taxon-name-part></tp:taxon-name></italic> Holzschuh, holotype male, Sumatra, (Photo: L. Dembický) <bold>20</bold> <italic><tp:taxon-name><tp:taxon-name-part taxon-name-part-type="genus">Trypogeus</tp:taxon-name-part> <tp:taxon-name-part taxon-name-part-type="species">javanicus</tp:taxon-name-part></tp:taxon-name></italic> Aurivillius, syntype male, Java.</p></caption><graphic xmlns:xlink="http://www.w3.org/1999/xlink" xlink:href="zookeys-502-039-g004.jpg" position="float" orientation="portrait" xlink:type="simple" id="oo_43112.jpg"/></fig><fig id="F3" position="float" orientation="portrait"><label>Figures 11–14.</label><caption><p>Tegmen, dorsal and lateral view of aedeagus <bold>11</bold> <italic><tp:taxon-name><tp:taxon-name-part taxon-name-part-type="genus">Trypogeus</tp:taxon-name-part> <tp:taxon-name-part taxon-name-part-type="species">cabigasi</tp:taxon-name-part></tp:taxon-name></italic> Vives <bold>12</bold> <italic><tp:taxon-name><tp:taxon-name-part taxon-name-part-type="genus">Trypogeus</tp:taxon-name-part> <tp:taxon-name-part taxon-name-part-type="species">albicornis</tp:taxon-name-part></tp:taxon-name></italic> Lacordaire <bold>13</bold> <italic><tp:taxon-name><tp:taxon-name-part taxon-name-part-type="genus">Trypogeus</tp:taxon-name-part> <tp:taxon-name-part taxon-name-part-type="species">barclayi</tp:taxon-name-part></tp:taxon-name></italic> Vives <bold>14</bold> <italic><tp:taxon-name><tp:taxon-name-part taxon-name-part-type="genus">Trypogeus</tp:taxon-name-part> <tp:taxon-name-part taxon-name-part-type="species">coarctatus</tp:taxon-name-part></tp:taxon-name></italic> Holzschuh, dorsal and lateral view of aedeagus and endophallus (drawings by Dr. N. Ohbayashi).</p></caption><graphic xmlns:xlink="http://www.w3.org/1999/xlink" xlink:href="zookeys-502-039-g003.jpg" position="float" orientation="portrait" xlink:type="simple" id="oo_43111.jpg"/></fig></tp:treatment-sec><ref-list><ref id="B20"><mixed-citation xmlns:xlink="http://www.w3.org/1999/xlink" xlink:type="simple"><person-group><name name-style="western"><surname>Miroshnikov</surname><given-names>A</given-names></name></person-group> (<year>2014</year>) In: <person-group><name name-style="western"><surname>Konstantinov</surname><given-names>AS</given-names></name><name name-style="western"><surname>Ślipiński</surname><given-names>SA</given-names></name><name name-style="western"><surname>Solodovnikov</surname><given-names>Ayu</given-names></name></person-group> (<role>Eds</role>) <source>Advances in studies on Asian cerambycids (<tp:taxon-name><tp:taxon-name-part taxon-name-part-type="order">Coleoptera</tp:taxon-name-part></tp:taxon-name>: <tp:taxon-name><tp:taxon-name-part taxon-name-part-type="family">Cerambycidae</tp:taxon-name-part></tp:taxon-name>)</source>. <publisher-name>KMK Scientific Press Ltd.</publisher-name>, <publisher-loc>Krasnodar, Moscow</publisher-loc>, <fpage>51</fpage>–<lpage>71</lpage>.</mixed-citation></ref></ref-list></tp:taxon-treatment>
