# Supplementary material for: Revision of the genus Trypogeus Lacordaire, 1869 (Cerambycidae, Dorcasominae)
Source: Zookeys. 2015 May 4;(502):39–60. doi: 10.3897/zookeys.502.9049 (PMC4443589; doi:10.3897/zookeys.502.9049)
Supplement: XML Treatment for Trypogeus coarctatus [file zookeys.502.9049-treatment7.xml]

<!DOCTYPE tp:taxon-treatment
  PUBLIC "-//TaxonX//DTD Taxonomic Treatment Publishing DTD v0 20100105//EN" "tax-treatment-NSO.dtd">
<tp:taxon-treatment xmlns:tp="http://www.plazi.org/taxpub"><tp:treatment-meta><kwd-group><label>Taxon classification</label><kwd><named-content content-type="kingdom">Animalia</named-content></kwd><kwd><named-content content-type="order">Coleoptera</named-content></kwd><kwd><named-content content-type="family">Cerambycidae</named-content></kwd></kwd-group><mixed-citation publication-type="journal"><person-group><name><surname>Vives</surname><given-names>Eduard</given-names></name></person-group><article-title>Revision of the genus <italic><tp:taxon-name><tp:taxon-name-part taxon-name-part-type="genus">Trypogeus</tp:taxon-name-part></tp:taxon-name></italic> Lacordaire, 1869 (<tp:taxon-name><tp:taxon-name-part taxon-name-part-type="family">Cerambycidae</tp:taxon-name-part></tp:taxon-name>, <tp:taxon-name><tp:taxon-name-part taxon-name-part-type="subfamily">Dorcasominae</tp:taxon-name-part></tp:taxon-name>)</article-title><source>Zookeys</source><day>4</day><month>5</month><year>2015</year><volume>2015</volume><issue>502</issue><fpage>39</fpage><lpage>60</lpage><pub-id pub-id-type="doi">10.3897/zookeys.502.9049</pub-id></mixed-citation></tp:treatment-meta><tp:nomenclature><tp:taxon-name>
                        <tp:taxon-name-part taxon-name-part-type="genus">Trypogeus</tp:taxon-name-part>
                        <tp:taxon-name-part taxon-name-part-type="species">coarctatus</tp:taxon-name-part>
                    </tp:taxon-name><tp:taxon-authority>Holzschuh, 2006</tp:taxon-authority><xref ref-type="fig" rid="F4">Fig. 19</xref><!--PageBreak--><tp:nomenclature-citation-list><tp:nomenclature-citation><tp:taxon-name><tp:taxon-name-part taxon-name-part-type="genus">Trypogeus</tp:taxon-name-part> <tp:taxon-name-part taxon-name-part-type="species">fuscus</tp:taxon-name-part></tp:taxon-name><comment>: auct. nec <italic><tp:taxon-name><tp:taxon-name-part taxon-name-part-type="genus">Toxotus</tp:taxon-name-part> <tp:taxon-name-part taxon-name-part-type="species">fuscus</tp:taxon-name-part></tp:taxon-name></italic> Nonfried, 1894: 209.</comment></tp:nomenclature-citation><tp:nomenclature-citation><tp:taxon-name><tp:taxon-name-part taxon-name-part-type="genus">Trypogeus</tp:taxon-name-part> <tp:taxon-name-part taxon-name-part-type="species">coarctatus</tp:taxon-name-part></tp:taxon-name><comment> Holzschuh, 2006: 207.</comment></tp:nomenclature-citation></tp:nomenclature-citation-list></tp:nomenclature><tp:treatment-sec sec-type="Material studied"><title>Material studied.</title><p>1 male from Indonesia, Bandar Baru, Sumatra Utara, 3-V-1999, S. Tsuyuki leg. (NOC,); 1 male from Indonesia, N Sumatra, Brastagi, 27.IV-4.V-1988, A. Saito leg. (<italic>in</italic> NOC); 1 female from Indonesia, SW Sumatra, Marang, W. Doherty leg, 1890 (ex coll. Oberthur) (MNHN); 1 female from Indonesia, W Sumatra, Merapi, IV.1991, S. Ymada leg. (KMC).</p></tp:treatment-sec><tp:treatment-sec sec-type="Redescription"><title>Redescription.</title><p>Size of the male: length 10–12 mm; width 3.6 mm. Size of the female: length 14–17 mm; width 4.2 mm. The general colour of the integument is testaceous yellow, males are darker and browner. Head brown except for the upper part which is yellowish. The antennae of males are completely brown, except for the last antennomere which is yellow; in females the scapus is testaceous, the antennomeres 3–8 are brown and the remaining 9–11 are yellow. The legs of the males are brown except for the femora which are mostly yellow. The legs of the females are completely yellowish. Pronotum brown in males with the discal area yellowish, in females it is almost completely testaceous. Entirely brown elytra, except for the basal area which is yellower, slightly lighter in the females. Elytra wider than pronotum with very obtuse humeri, rounded and projecting upwards. The suture is bordered and protruding. Apex of elytra rounded and dehiscent. The elytra are narrowed after the middle, widening slightly at apical fifth. Underside of the body and head brown except gular area which is yellow. Brown epimerae and abdominal sternites yellowish in both sexes. Large head with very short broad neck. The mandibles are long and almost entirely covered in golden tomentum. Translucid epistome, rectangular labrum bearing long golden setae on the free margin. Maxillary palpi longer than mandibles, with the last segment fusiform. Labial palpi shorter with the last segment cup-shaped. Base of the antennae with a granulous crest that extends to base of mandibles. Large prominent eyes, medium granulation. Posterior part of the head with dense golden tomentum. Antennae of males slightly longer than elytra, in females only reaching apical third. Long slender antennomeres, slightly flattened and angulose at the external distal part from antennomeres 4–10, the last is fusiform. Cylindrical pronotum, almost as wide as long in males, transverse in females, weakly arched sides with a barely protruding gibbosity before the middle. Discal area with four rather indistinct protuberances, the two anterior ones are very close to each other, the posterior pair slightly transverse in the males. Anterior border of pronotum finely margined, the posterior border is sinuate with double margination. Narrow prosternum, prosternal process in the shape of a fine lamina, hardly dilated behind. Widely opened procoxal cavities. Conical prominent coxae contiguous. Mesocoxae slightly separated in males and much more so in females, the metacoxae, contiguous in males, are separated in the females. Triangular scutellum rounded at apex. Elytral apex round and dehiscent. Elytra covered by golden tomentum which becomes reddish or black at the apex and margin of the apical third. Legs short and robust, covered by long silky golden pubescence. Tibiae slightly dilated apically. The male aedeagus (Fig. <xref ref-type="fig" rid="F3">14</xref>) is long and slightly arched, acuminated at the apex, the lower lamina is distinctlylonger than the upper. Very simple endophalus lacking interior sclerites.</p></tp:treatment-sec><tp:treatment-sec sec-type="Remarks"><title>Remarks.</title><p>Two syntype specimens described as <italic><tp:taxon-name><tp:taxon-name-part taxon-name-part-type="genus">Toxotus</tp:taxon-name-part> <tp:taxon-name-part taxon-name-part-type="species">fuscus</tp:taxon-name-part></tp:taxon-name></italic> Nonfried, 1894, were examined that correspond in reality to <italic><tp:taxon-name><tp:taxon-name-part taxon-name-part-type="genus">Philus</tp:taxon-name-part> <tp:taxon-name-part taxon-name-part-type="species">ophthalmicus</tp:taxon-name-part></tp:taxon-name></italic> Pascoe, 1886 (Fig. <xref ref-type="fig" rid="F1">6</xref>). It is hereafter established that the species assigned as <italic><tp:taxon-name><tp:taxon-name-part taxon-name-part-type="genus">Trypogeus</tp:taxon-name-part></tp:taxon-name> fuscus auct.</italic> belong to <italic><tp:taxon-name><tp:taxon-name-part taxon-name-part-type="genus">Trypogeus</tp:taxon-name-part> <tp:taxon-name-part taxon-name-part-type="species">coarctatus</tp:taxon-name-part></tp:taxon-name></italic> Holzschuh. A lectotype is designated between the two syntypes studied by Nonfried, in order to establish the exact taxonomic status of the species. Lectotype, 1 male from NW Sumatra, Tebing Tinggi, Dr. Schultheiss; 12.V.1884, (DEI) (Figs <xref ref-type="fig" rid="F1">7–8</xref>).</p></tp:treatment-sec><tp:treatment-sec sec-type="Distribution"><title>Distribution.</title><p>Indonesia (Sumatra).</p></tp:treatment-sec><tp:treatment-sec><!--Section generated to contain objects referenced in tp:taxon-treatment.--><fig id="F4" position="float" orientation="portrait"><label>Figures 15–20.</label><caption><p><bold>15</bold> <italic><tp:taxon-name><tp:taxon-name-part taxon-name-part-type="genus">Trypogeus</tp:taxon-name-part> <tp:taxon-name-part taxon-name-part-type="species">albicornis</tp:taxon-name-part></tp:taxon-name></italic> Lacordaire, holotype female, Malaysia; <bold>16</bold> <italic><tp:taxon-name><tp:taxon-name-part taxon-name-part-type="genus">Trypogeus</tp:taxon-name-part> <tp:taxon-name-part taxon-name-part-type="species">aureopubens</tp:taxon-name-part></tp:taxon-name></italic> Pic, holotype male, Yunnan <bold>17</bold> <italic><tp:taxon-name><tp:taxon-name-part taxon-name-part-type="genus">Trypogeus</tp:taxon-name-part> <tp:taxon-name-part taxon-name-part-type="species">barclayi</tp:taxon-name-part></tp:taxon-name></italic> Vives, holotype male, Brunei <bold>18</bold> <italic><tp:taxon-name><tp:taxon-name-part taxon-name-part-type="genus">Trypogeus</tp:taxon-name-part> <tp:taxon-name-part taxon-name-part-type="species">cabigasi</tp:taxon-name-part></tp:taxon-name></italic> Vives, holotype female, Philippines <bold>19</bold> <italic><tp:taxon-name><tp:taxon-name-part taxon-name-part-type="genus">Trypogeus</tp:taxon-name-part> <tp:taxon-name-part taxon-name-part-type="species">coarctatus</tp:taxon-name-part></tp:taxon-name></italic> Holzschuh, holotype male, Sumatra, (Photo: L. Dembický) <bold>20</bold> <italic><tp:taxon-name><tp:taxon-name-part taxon-name-part-type="genus">Trypogeus</tp:taxon-name-part> <tp:taxon-name-part taxon-name-part-type="species">javanicus</tp:taxon-name-part></tp:taxon-name></italic> Aurivillius, syntype male, Java.</p></caption><graphic xmlns:xlink="http://www.w3.org/1999/xlink" xlink:href="zookeys-502-039-g004.jpg" position="float" orientation="portrait" xlink:type="simple" id="oo_43112.jpg"/></fig><fig id="F3" position="float" orientation="portrait"><label>Figures 11–14.</label><caption><p>Tegmen, dorsal and lateral view of aedeagus <bold>11</bold> <italic><tp:taxon-name><tp:taxon-name-part taxon-name-part-type="genus">Trypogeus</tp:taxon-name-part> <tp:taxon-name-part taxon-name-part-type="species">cabigasi</tp:taxon-name-part></tp:taxon-name></italic> Vives <bold>12</bold> <italic><tp:taxon-name><tp:taxon-name-part taxon-name-part-type="genus">Trypogeus</tp:taxon-name-part> <tp:taxon-name-part taxon-name-part-type="species">albicornis</tp:taxon-name-part></tp:taxon-name></italic> Lacordaire <bold>13</bold> <italic><tp:taxon-name><tp:taxon-name-part taxon-name-part-type="genus">Trypogeus</tp:taxon-name-part> <tp:taxon-name-part taxon-name-part-type="species">barclayi</tp:taxon-name-part></tp:taxon-name></italic> Vives <bold>14</bold> <italic><tp:taxon-name><tp:taxon-name-part taxon-name-part-type="genus">Trypogeus</tp:taxon-name-part> <tp:taxon-name-part taxon-name-part-type="species">coarctatus</tp:taxon-name-part></tp:taxon-name></italic> Holzschuh, dorsal and lateral view of aedeagus and endophallus (drawings by Dr. N. Ohbayashi).</p></caption><graphic xmlns:xlink="http://www.w3.org/1999/xlink" xlink:href="zookeys-502-039-g003.jpg" position="float" orientation="portrait" xlink:type="simple" id="oo_43111.jpg"/></fig><fig id="F1" position="float" orientation="portrait"><label>Figures 1–8.</label><caption><p><bold>1</bold> <italic><tp:taxon-name><tp:taxon-name-part taxon-name-part-type="genus">Trypogeus</tp:taxon-name-part> <tp:taxon-name-part taxon-name-part-type="species">barclayi</tp:taxon-name-part></tp:taxon-name></italic> Vives, left wing <bold>2</bold> <italic><tp:taxon-name><tp:taxon-name-part taxon-name-part-type="genus">Trypogeus</tp:taxon-name-part> <tp:taxon-name-part taxon-name-part-type="species">sericeus</tp:taxon-name-part></tp:taxon-name></italic> female, tarsi from posterior leg <bold>3</bold> <italic><tp:taxon-name><tp:taxon-name-part taxon-name-part-type="genus">Trypogeus</tp:taxon-name-part> <tp:taxon-name-part taxon-name-part-type="species">gressitti</tp:taxon-name-part></tp:taxon-name></italic> Miroshnikov, dorsal view of aedeagus <bold>4</bold> tegmen <bold>5</bold> pygidium and <italic>spiculum gastrale</italic> <bold>6</bold> <italic><tp:taxon-name><tp:taxon-name-part taxon-name-part-type="genus">Philus</tp:taxon-name-part> <tp:taxon-name-part taxon-name-part-type="species">ophthalmicus</tp:taxon-name-part></tp:taxon-name></italic> Pascoe, (=Lectotype of <italic><tp:taxon-name><tp:taxon-name-part taxon-name-part-type="genus">Toxotus</tp:taxon-name-part> <tp:taxon-name-part taxon-name-part-type="species">fuscus</tp:taxon-name-part></tp:taxon-name></italic> Nonfried) <bold>7</bold>–<bold>8</bold> <italic><tp:taxon-name><tp:taxon-name-part taxon-name-part-type="genus">Trypogeus</tp:taxon-name-part> <tp:taxon-name-part taxon-name-part-type="species">fuscus</tp:taxon-name-part></tp:taxon-name></italic> labels of lectotype (DEI).</p></caption><graphic xmlns:xlink="http://www.w3.org/1999/xlink" xlink:href="zookeys-502-039-g001.jpg" position="float" orientation="portrait" xlink:type="simple" id="oo_43109.jpg"/></fig></tp:treatment-sec></tp:taxon-treatment>
