# Supplementary material for: Revision of the genus Trypogeus Lacordaire, 1869 (Cerambycidae, Dorcasominae)
Source: Zookeys. 2015 May 4;(502):39–60. doi: 10.3897/zookeys.502.9049 (PMC4443589; doi:10.3897/zookeys.502.9049)
Supplement: XML Treatment for Trypogeus gressitti [file zookeys.502.9049-treatment8.xml]

<!DOCTYPE tp:taxon-treatment
  PUBLIC "-//TaxonX//DTD Taxonomic Treatment Publishing DTD v0 20100105//EN" "tax-treatment-NSO.dtd">
<tp:taxon-treatment xmlns:tp="http://www.plazi.org/taxpub"><tp:treatment-meta><kwd-group><label>Taxon classification</label><kwd><named-content content-type="kingdom">Animalia</named-content></kwd><kwd><named-content content-type="order">Coleoptera</named-content></kwd><kwd><named-content content-type="family">Cerambycidae</named-content></kwd></kwd-group><mixed-citation publication-type="journal"><person-group><name><surname>Vives</surname><given-names>Eduard</given-names></name></person-group><article-title>Revision of the genus <italic><tp:taxon-name><tp:taxon-name-part taxon-name-part-type="genus">Trypogeus</tp:taxon-name-part></tp:taxon-name></italic> Lacordaire, 1869 (<tp:taxon-name><tp:taxon-name-part taxon-name-part-type="family">Cerambycidae</tp:taxon-name-part></tp:taxon-name>, <tp:taxon-name><tp:taxon-name-part taxon-name-part-type="subfamily">Dorcasominae</tp:taxon-name-part></tp:taxon-name>)</article-title><source>Zookeys</source><day>4</day><month>5</month><year>2015</year><volume>2015</volume><issue>502</issue><fpage>39</fpage><lpage>60</lpage><pub-id pub-id-type="doi">10.3897/zookeys.502.9049</pub-id></mixed-citation></tp:treatment-meta><tp:nomenclature><tp:taxon-name>
                        <tp:taxon-name-part taxon-name-part-type="genus">Trypogeus</tp:taxon-name-part>
                        <tp:taxon-name-part taxon-name-part-type="species">gressitti</tp:taxon-name-part>
                    </tp:taxon-name><tp:taxon-authority>Miroshnikov, 2014</tp:taxon-authority><xref ref-type="fig" rid="F5">Fig. 26</xref><tp:nomenclature-citation-list><tp:nomenclature-citation><tp:taxon-name><tp:taxon-name-part taxon-name-part-type="genus">Trypogeus</tp:taxon-name-part> <tp:taxon-name-part taxon-name-part-type="species">gressitti</tp:taxon-name-part></tp:taxon-name><comment> Miroshnikov, 2014: 55.</comment></tp:nomenclature-citation><tp:nomenclature-citation><tp:taxon-name><tp:taxon-name-part taxon-name-part-type="genus">Paranthophylax</tp:taxon-name-part> <tp:taxon-name-part taxon-name-part-type="species">superbus</tp:taxon-name-part></tp:taxon-name><comment> Gressitt &amp; Rondon, 1970: 31 (partim).</comment></tp:nomenclature-citation><tp:nomenclature-citation><tp:taxon-name><tp:taxon-name-part taxon-name-part-type="genus">Trypogeus</tp:taxon-name-part> <tp:taxon-name-part taxon-name-part-type="species">superbus</tp:taxon-name-part></tp:taxon-name><comment>: <xref ref-type="bibr" rid="B9">Hayashi and Villiers 1985</xref>: 4, 29 (partim); <xref ref-type="bibr" rid="B31">Vives 2007</xref>: 54 (partim).</comment></tp:nomenclature-citation><!--PageBreak--></tp:nomenclature-citation-list></tp:nomenclature><tp:treatment-sec sec-type="Material studied"><title>Material studied.</title><p>1 male holotype, Laos, Phou Kou Khouei, 1.X.1963, Vientiane, ex. coll. J.A. Rondon (BPBM); 1 female paratype, Laos, Tampheng, 15.X.1965, ex coll. J.A. Rondon (BPBM).</p></tp:treatment-sec><tp:treatment-sec sec-type="Redescription"><title>Redescription.</title><p>Size of the male: length 10–12 mm; width 3.6 mm. Size of the female: 15.3 mm. Dorsal part of head entirely or only partially red-yellow, particularly behind eyes and in area of clypeus, black-brown between eyes and on vertex, sides and underside mostly black and dark brown with a lighter gula; black eyes and mandibles; red-yellow scutellum; elytra almost completely covered by a contrasting red-yellow fascia at base with a complicated pattern, lateral margin partly black-brown, remaining surface red-yellow. Prosternum entirely dark brown with a reddish hue, as well as mesosternum completely or mostly;part of the metasternum always including episternae and adjoining lateral surface; sternites either completely or excluding both the apical part of penultimate sternite and the last sternite, as well as last tergite; remaining surface yellow. Head narrower than pronotum at level of lateral tubercles; dorsally mostly with a granulate-rugose sculpture, with coarse confluent punctation covering most of the vertex and a sharp longitudinal median groove. Moderately developed antennal tubercles. Ventral side between eyes with abundant coarse bumps; conspicuous transverse wrinkles on gula; sharp, irregular, partly condensed punctationon either side. Antennae much longer than body, reaching beyond apex of elytra. Pronotum at level of lateral tubercles as wide as at base and as long,  lateral tubercles clearly more strongly developed in females than in the males; structure of tubercles on disc and impression before tubercles at base the same as in males, sharp at apex, slightly sinuatelateral margin narrowed at apex. Disc with four tubercles, two at the base and a further two in the middle, with a very sharp, transverse, oblique impression before tubercles at base; fine granular sculpture. Triangular scutellum, subequal in length and width at base. Elytra strongly narrowed towards apex; sides straighter in apical third; conspicuously diverging along suture at apex. Prosternal process very narrow between coxae; moderately wide mesosternal process; metasternum with fine, dense, coarse punctation; wide metepisterna, moderately narrowed towards apex; sternites with fine, dense, coarse punctation. Legs robust, moderately long; femora thickened, but not claviform; metatibiae clearly emarginate at apex. Well-developed decumbent pubescence that lies in different directions giving elytra an iridescent appearance, common to other species in the genus.</p><p>Female. Head red-yellow, except for the strongly darkened apical part of mandibles and the margin of genae; entire pronotum, venter, legs, antennomeres 1–2; elytra except for the darkened apex and partially black margin. Antennomeres 3–8 black, except for a red-yellow base, most noticeably antennomeres 3 and 4 (both dorsally and ventrally); the two or three last antennomeres (see below) usually entirely pale. Head considerably narrower than pronotum at level of lateral tubercles; antennal tubercles more strongly developed and sharper than in the male; sculpture about the same as in the male; antennae usually slightly longer than body, reaching beyond apex of elytra.</p><fig id="F5" position="float" orientation="portrait"><label>Figures 21–26.</label><caption><p><bold>21</bold> <italic><tp:taxon-name><tp:taxon-name-part taxon-name-part-type="genus">Trypogeus</tp:taxon-name-part> <tp:taxon-name-part taxon-name-part-type="species">apicalis</tp:taxon-name-part></tp:taxon-name></italic> Fisher, holotype female, Java (=<italic><tp:taxon-name><tp:taxon-name-part taxon-name-part-type="genus">Trypogeus</tp:taxon-name-part> <tp:taxon-name-part taxon-name-part-type="species">javanicus</tp:taxon-name-part></tp:taxon-name></italic>) <bold>22</bold> <italic><tp:taxon-name><tp:taxon-name-part taxon-name-part-type="genus">Trypogeussericeus</tp:taxon-name-part></tp:taxon-name></italic> (Gressitt), neotype, China <bold>23</bold> <italic><tp:taxon-name><tp:taxon-name-part taxon-name-part-type="genus">Trypogeus</tp:taxon-name-part> <tp:taxon-name-part taxon-name-part-type="species">superbus</tp:taxon-name-part></tp:taxon-name></italic> (Pic), holotype, Tonkin <bold>24</bold> <tp:taxon-name><tp:taxon-name-part taxon-name-part-type="genus">Trypogeus</tp:taxon-name-part> <tp:taxon-name-part taxon-name-part-type="species">superbus</tp:taxon-name-part> <tp:taxon-name-part taxon-name-part-type="infraspecific-rank">v.</tp:taxon-name-part> <tp:taxon-name-part taxon-name-part-type="variety">innotatus</tp:taxon-name-part></tp:taxon-name> Pic, holotype, Vietnam (=<italic><tp:taxon-name><tp:taxon-name-part taxon-name-part-type="genus">Trypogeus</tp:taxon-name-part> <tp:taxon-name-part taxon-name-part-type="species">superbus</tp:taxon-name-part></tp:taxon-name></italic> S. str.) <bold>25</bold> <italic><tp:taxon-name><tp:taxon-name-part taxon-name-part-type="genus">Trypogeus</tp:taxon-name-part> <tp:taxon-name-part taxon-name-part-type="species">murzini</tp:taxon-name-part></tp:taxon-name></italic> Miroshnikov, holotype male, Cambodia <bold>26</bold> <italic><tp:taxon-name><tp:taxon-name-part taxon-name-part-type="genus">Trypogeus</tp:taxon-name-part> <tp:taxon-name-part taxon-name-part-type="species">gressitti</tp:taxon-name-part></tp:taxon-name></italic> Miroshnikov, holotype male.</p></caption><graphic xmlns:xlink="http://www.w3.org/1999/xlink" xlink:href="zookeys-502-039-g005.jpg" position="float" orientation="portrait" xlink:type="simple" id="oo_43113.jpg"/></fig></tp:treatment-sec><tp:treatment-sec sec-type="Distribution"><title>Distribution.</title><p>Laos.</p><!--PageBreak--><!--PageBreak--></tp:treatment-sec><ref-list><ref id="B9"><mixed-citation xmlns:xlink="http://www.w3.org/1999/xlink" xlink:type="simple"><person-group><name name-style="western"><surname>Hayashi</surname><given-names>M</given-names></name><name name-style="western"><surname>Villiers</surname><given-names>A</given-names></name></person-group> (<year>1985</year>) <article-title>Revision of the Asian <tp:taxon-name><tp:taxon-name-part taxon-name-part-type="subfamily">Lepturinae</tp:taxon-name-part></tp:taxon-name> (<tp:taxon-name><tp:taxon-name-part taxon-name-part-type="order">Coleoptera</tp:taxon-name-part></tp:taxon-name>: <tp:taxon-name><tp:taxon-name-part taxon-name-part-type="family">Cerambycidae</tp:taxon-name-part></tp:taxon-name>) with special reference to the type specimens’ inspection, PartI.</article-title> <source>Bulletin of Osaka Jonan Women’s Junior College</source> <volume>19–20</volume>: <fpage>1</fpage>–<lpage>75</lpage>, 15pl.</mixed-citation></ref><ref id="B31"><mixed-citation xmlns:xlink="http://www.w3.org/1999/xlink" xlink:type="simple"><person-group><name name-style="western"><surname>Vives</surname><given-names>E</given-names></name></person-group> (<year>2007</year>) <article-title>El género <italic><tp:taxon-name><tp:taxon-name-part taxon-name-part-type="genus">Trypogeus</tp:taxon-name-part></tp:taxon-name></italic> Lacordarie, 1869 (<tp:taxon-name><tp:taxon-name-part taxon-name-part-type="order">Coleoptera</tp:taxon-name-part></tp:taxon-name>, <tp:taxon-name><tp:taxon-name-part taxon-name-part-type="family">Cerambycidae</tp:taxon-name-part></tp:taxon-name>) y su posición sistemática.</article-title> <source>Nouvelle Revue d’Entomologie</source> (<series>N.S.</series>) <volume>24</volume>(<issue>1</issue>): <fpage>53</fpage>–<lpage>59</lpage>.</mixed-citation></ref></ref-list></tp:taxon-treatment>
