# Supplementary material for: Revision of the genus Trypogeus Lacordaire, 1869 (Cerambycidae, Dorcasominae)
Source: Zookeys. 2015 May 4;(502):39–60. doi: 10.3897/zookeys.502.9049 (PMC4443589; doi:10.3897/zookeys.502.9049)
Supplement: XML Treatment for Trypogeus javanicus [file zookeys.502.9049-treatment9.xml]

<!DOCTYPE tp:taxon-treatment
  PUBLIC "-//TaxonX//DTD Taxonomic Treatment Publishing DTD v0 20100105//EN" "tax-treatment-NSO.dtd">
<tp:taxon-treatment xmlns:tp="http://www.plazi.org/taxpub"><tp:treatment-meta><kwd-group><label>Taxon classification</label><kwd><named-content content-type="kingdom">Animalia</named-content></kwd><kwd><named-content content-type="order">Coleoptera</named-content></kwd><kwd><named-content content-type="family">Cerambycidae</named-content></kwd></kwd-group><mixed-citation publication-type="journal"><person-group><name><surname>Vives</surname><given-names>Eduard</given-names></name></person-group><article-title>Revision of the genus <italic><tp:taxon-name><tp:taxon-name-part taxon-name-part-type="genus">Trypogeus</tp:taxon-name-part></tp:taxon-name></italic> Lacordaire, 1869 (<tp:taxon-name><tp:taxon-name-part taxon-name-part-type="family">Cerambycidae</tp:taxon-name-part></tp:taxon-name>, <tp:taxon-name><tp:taxon-name-part taxon-name-part-type="subfamily">Dorcasominae</tp:taxon-name-part></tp:taxon-name>)</article-title><source>Zookeys</source><day>4</day><month>5</month><year>2015</year><volume>2015</volume><issue>502</issue><fpage>39</fpage><lpage>60</lpage><pub-id pub-id-type="doi">10.3897/zookeys.502.9049</pub-id></mixed-citation></tp:treatment-meta><tp:nomenclature><tp:taxon-name>
                        <tp:taxon-name-part taxon-name-part-type="genus">Trypogeus</tp:taxon-name-part>
                        <tp:taxon-name-part taxon-name-part-type="species">javanicus</tp:taxon-name-part>
                    </tp:taxon-name><tp:taxon-authority>Aurivillius, 1925</tp:taxon-authority><xref ref-type="fig" rid="F4">Fig. 20</xref><!--PageBreak--><tp:nomenclature-citation-list><tp:nomenclature-citation><tp:taxon-name><tp:taxon-name-part taxon-name-part-type="genus">Trypogeus</tp:taxon-name-part> <tp:taxon-name-part taxon-name-part-type="species">javanicus</tp:taxon-name-part></tp:taxon-name><comment> Aurivillius, 1925: 2</comment></tp:nomenclature-citation><tp:nomenclature-citation><tp:taxon-name><tp:taxon-name-part taxon-name-part-type="genus">Trypogeus</tp:taxon-name-part> <tp:taxon-name-part taxon-name-part-type="species">apicalis</tp:taxon-name-part></tp:taxon-name><comment> Fisher, 1936: 171. <bold>syn. n.</bold></comment></tp:nomenclature-citation><tp:nomenclature-citation><tp:taxon-name><tp:taxon-name-part taxon-name-part-type="genus">Trypogeus</tp:taxon-name-part> <tp:taxon-name-part taxon-name-part-type="species">javanicus</tp:taxon-name-part></tp:taxon-name><comment>: <xref ref-type="bibr" rid="B9">Hayashi and Villiers 1985</xref>: 27; <xref ref-type="bibr" rid="B19">Makihara et al. 2002</xref>: 190; <xref ref-type="bibr" rid="B31">Vives 2007</xref>: 54.</comment></tp:nomenclature-citation><tp:nomenclature-citation><tp:taxon-name><tp:taxon-name-part taxon-name-part-type="genus">Trypogeus</tp:taxon-name-part> <tp:taxon-name-part taxon-name-part-type="species">apicalis</tp:taxon-name-part></tp:taxon-name><comment>: <xref ref-type="bibr" rid="B9">Hayashi and Villiers 1985</xref>: 27; <xref ref-type="bibr" rid="B31">Vives 2007</xref>: 54.</comment></tp:nomenclature-citation></tp:nomenclature-citation-list></tp:nomenclature><tp:treatment-sec sec-type="Material studied"><title>Material studied.</title><p>Syntype 1 male (Nº23248); Syntypes, 1 female (nº 2350) Java, Tengger Berg, 4.000 f.h., Fruhstorfer leg. (NRSC); 1 male (Nº 2349), 1 female (Nº.2351). Holotype of <italic><tp:taxon-name><tp:taxon-name-part taxon-name-part-type="genus">Trypogeus</tp:taxon-name-part> <tp:taxon-name-part taxon-name-part-type="species">apicalis</tp:taxon-name-part></tp:taxon-name></italic> Fisher, 1936, from Indonesia; 1 female, Java, G. Tangkoeban 4000–5000 Voet Prahoe Preanger, 16.II-8.III.1933, Drescher, F.C., (USNM); 1 male from Indonesia, Java, Mt. Djampang, local collector (EVC); 1 male from Java, Pengalenhan, 4000, 1893, H. Fruhstorfer leg. (EVC); 1 female from W Java., Toegoe, local collector (EVC); 1 female from Java, Preangar, P.F. Sijthaff (EVC); 1 male from Java, ex coll.Moffarts (IRSNB); 1 female from Malang, Java (IRSNB).</p></tp:treatment-sec><tp:treatment-sec sec-type="Redescription"><title>Redescription.</title><p>Size of the male: length 9–11 mm; width 3.6 mm. Size of the female: length 14–16 mm; width 3.8 mm. The male is dark and clothed in pale tomentum. Yellowish labrum, clypeus, scapus, elytra, fore-and mid-femora. Yellow pronotum and abdomen. Frons naked, wrinkled and punctate. Antennae as long as the body with segments 3–5 subequal, segments 4–10 with slightly serrated external margin. Eyes with fine granulation, weakly emarginated. Pronotum clothed in dense white tomentum, shape subcylindrical, the widest part is before the middle, the sides have two small lateral tubercles, discal area with four gibbosities. Triangular scutellum with rounded apex and dense white silky tomentum. Elytra with broad base, almost twice as wide as the base of the pronotum, acuminate at apex with emarginate sides, each elytron is individually rounded and weakly dehiscent. Discal area with a depression from elytral base to the middle. Bordered suture. Basal tomentum white and silky, darkened suture. Anterior coxae subcontiguous, midcoxae rather separate, mesosternal process with wide, strongly bordered apex. Anterior femora thickened after apical half, longer than fourth abdominal segment. Female testaceous yellow, with golden-yellow tomentum on the head, very abundant on the external side of mandibles. Antennomeres 3–8, lateral margin and apex of elytra dark, almost black. Antennomeres 1–3 testaceous, 9–11 white. Pronotal disc with four inconspicuous gibbosities.</p></tp:treatment-sec><tp:treatment-sec sec-type="Remarks"><title>Remarks.</title><p>I have studied the holotype of <italic><tp:taxon-name><tp:taxon-name-part taxon-name-part-type="genus">Trypogeus</tp:taxon-name-part> <tp:taxon-name-part taxon-name-part-type="species">apicalis</tp:taxon-name-part></tp:taxon-name></italic> Fisher, 1933 (<xref ref-type="bibr" rid="B15">Lingafelter et al. 2014</xref>: 18) and can hereby confirm that it corresponds perfectly to the female of <italic><tp:taxon-name><tp:taxon-name-part taxon-name-part-type="genus">Trypogeus</tp:taxon-name-part> <tp:taxon-name-part taxon-name-part-type="species">javanicus</tp:taxon-name-part></tp:taxon-name></italic>, which is why its synonymy with <italic><tp:taxon-name><tp:taxon-name-part taxon-name-part-type="genus">Trypogeus</tp:taxon-name-part> <tp:taxon-name-part taxon-name-part-type="species">javanicus</tp:taxon-name-part></tp:taxon-name></italic> Aurivillius, 1925 is proposed.</p></tp:treatment-sec><tp:treatment-sec sec-type="Distribution"><title>Distribution.</title><p>Indonesia (Java).</p></tp:treatment-sec><tp:treatment-sec><!--Section generated to contain objects referenced in tp:taxon-treatment.--><fig id="F4" position="float" orientation="portrait"><label>Figures 15–20.</label><caption><p><bold>15</bold> <italic><tp:taxon-name><tp:taxon-name-part taxon-name-part-type="genus">Trypogeus</tp:taxon-name-part> <tp:taxon-name-part taxon-name-part-type="species">albicornis</tp:taxon-name-part></tp:taxon-name></italic> Lacordaire, holotype female, Malaysia; <bold>16</bold> <italic><tp:taxon-name><tp:taxon-name-part taxon-name-part-type="genus">Trypogeus</tp:taxon-name-part> <tp:taxon-name-part taxon-name-part-type="species">aureopubens</tp:taxon-name-part></tp:taxon-name></italic> Pic, holotype male, Yunnan <bold>17</bold> <italic><tp:taxon-name><tp:taxon-name-part taxon-name-part-type="genus">Trypogeus</tp:taxon-name-part> <tp:taxon-name-part taxon-name-part-type="species">barclayi</tp:taxon-name-part></tp:taxon-name></italic> Vives, holotype male, Brunei <bold>18</bold> <italic><tp:taxon-name><tp:taxon-name-part taxon-name-part-type="genus">Trypogeus</tp:taxon-name-part> <tp:taxon-name-part taxon-name-part-type="species">cabigasi</tp:taxon-name-part></tp:taxon-name></italic> Vives, holotype female, Philippines <bold>19</bold> <italic><tp:taxon-name><tp:taxon-name-part taxon-name-part-type="genus">Trypogeus</tp:taxon-name-part> <tp:taxon-name-part taxon-name-part-type="species">coarctatus</tp:taxon-name-part></tp:taxon-name></italic> Holzschuh, holotype male, Sumatra, (Photo: L. Dembický) <bold>20</bold> <italic><tp:taxon-name><tp:taxon-name-part taxon-name-part-type="genus">Trypogeus</tp:taxon-name-part> <tp:taxon-name-part taxon-name-part-type="species">javanicus</tp:taxon-name-part></tp:taxon-name></italic> Aurivillius, syntype male, Java.</p></caption><graphic xmlns:xlink="http://www.w3.org/1999/xlink" xlink:href="zookeys-502-039-g004.jpg" position="float" orientation="portrait" xlink:type="simple" id="oo_43112.jpg"/></fig></tp:treatment-sec><ref-list><ref id="B9"><mixed-citation xmlns:xlink="http://www.w3.org/1999/xlink" xlink:type="simple"><person-group><name name-style="western"><surname>Hayashi</surname><given-names>M</given-names></name><name name-style="western"><surname>Villiers</surname><given-names>A</given-names></name></person-group> (<year>1985</year>) <article-title>Revision of the Asian <tp:taxon-name><tp:taxon-name-part taxon-name-part-type="subfamily">Lepturinae</tp:taxon-name-part></tp:taxon-name> (<tp:taxon-name><tp:taxon-name-part taxon-name-part-type="order">Coleoptera</tp:taxon-name-part></tp:taxon-name>: <tp:taxon-name><tp:taxon-name-part taxon-name-part-type="family">Cerambycidae</tp:taxon-name-part></tp:taxon-name>) with special reference to the type specimens’ inspection, PartI.</article-title> <source>Bulletin of Osaka Jonan Women’s Junior College</source> <volume>19–20</volume>: <fpage>1</fpage>–<lpage>75</lpage>, 15pl.</mixed-citation></ref><ref id="B19"><mixed-citation xmlns:xlink="http://www.w3.org/1999/xlink" xlink:type="simple"><person-group><name name-style="western"><surname>Makihara</surname><given-names>H</given-names></name><name name-style="western"><surname>Simbolon</surname><given-names>H</given-names></name></person-group> (<year>2002</year>) <article-title>Longicorn Beetles from Gunung Halimun N.P. West Java, Indonesia, from 1997–2002 (Col. <tp:taxon-name><tp:taxon-name-part taxon-name-part-type="family">Distenidae</tp:taxon-name-part></tp:taxon-name> and <tp:taxon-name><tp:taxon-name-part taxon-name-part-type="family">Cerambycidae</tp:taxon-name-part></tp:taxon-name>).</article-title> <source>Bulletin FFPRI</source> <volume>1</volume>(<issue>3</issue>): <fpage>189</fpage>–<lpage>223</lpage>.</mixed-citation></ref><ref id="B31"><mixed-citation xmlns:xlink="http://www.w3.org/1999/xlink" xlink:type="simple"><person-group><name name-style="western"><surname>Vives</surname><given-names>E</given-names></name></person-group> (<year>2007</year>) <article-title>El género <italic><tp:taxon-name><tp:taxon-name-part taxon-name-part-type="genus">Trypogeus</tp:taxon-name-part></tp:taxon-name></italic> Lacordarie, 1869 (<tp:taxon-name><tp:taxon-name-part taxon-name-part-type="order">Coleoptera</tp:taxon-name-part></tp:taxon-name>, <tp:taxon-name><tp:taxon-name-part taxon-name-part-type="family">Cerambycidae</tp:taxon-name-part></tp:taxon-name>) y su posición sistemática.</article-title> <source>Nouvelle Revue d’Entomologie</source> (<series>N.S.</series>) <volume>24</volume>(<issue>1</issue>): <fpage>53</fpage>–<lpage>59</lpage>.</mixed-citation></ref><ref id="B15"><mixed-citation xmlns:xlink="http://www.w3.org/1999/xlink" xlink:type="simple"><person-group><name name-style="western"><surname>Lingafelter</surname><given-names>SW</given-names></name><name name-style="western"><surname>Nearns</surname><given-names>EH</given-names></name><name name-style="western"><surname>Tavakilian</surname><given-names>GL</given-names></name><name name-style="western"><surname>Monné</surname><given-names>MA</given-names></name><name name-style="western"><surname>Biondi</surname><given-names>M</given-names></name></person-group> (<year>2014</year>) <source>Lonhorned Woodboring Beetles (<tp:taxon-name><tp:taxon-name-part taxon-name-part-type="order">Coleoptera</tp:taxon-name-part></tp:taxon-name>: Cerambycidaae and <tp:taxon-name><tp:taxon-name-part taxon-name-part-type="family">Distenidae</tp:taxon-name-part></tp:taxon-name>). Primary Types of the Smithsonian Institution.</source> <publisher-name>Smithsonian Institution Scholary Press</publisher-name>, <publisher-loc>Washington, DC</publisher-loc>, <size units="page">390 pp</size>.</mixed-citation></ref></ref-list></tp:taxon-treatment>
