# Supplementary material for: Revision of the genus Trypogeus Lacordaire, 1869 (Cerambycidae, Dorcasominae)
Source: Zookeys. 2015 May 4;(502):39–60. doi: 10.3897/zookeys.502.9049 (PMC4443589; doi:10.3897/zookeys.502.9049)
Supplement: XML Treatment for Trypogeus murzini [file zookeys.502.9049-treatment10.xml]

<!DOCTYPE tp:taxon-treatment
  PUBLIC "-//TaxonX//DTD Taxonomic Treatment Publishing DTD v0 20100105//EN" "tax-treatment-NSO.dtd">
<tp:taxon-treatment xmlns:tp="http://www.plazi.org/taxpub"><tp:treatment-meta><kwd-group><label>Taxon classification</label><kwd><named-content content-type="kingdom">Animalia</named-content></kwd><kwd><named-content content-type="order">Coleoptera</named-content></kwd><kwd><named-content content-type="family">Cerambycidae</named-content></kwd></kwd-group><mixed-citation publication-type="journal"><person-group><name><surname>Vives</surname><given-names>Eduard</given-names></name></person-group><article-title>Revision of the genus <italic><tp:taxon-name><tp:taxon-name-part taxon-name-part-type="genus">Trypogeus</tp:taxon-name-part></tp:taxon-name></italic> Lacordaire, 1869 (<tp:taxon-name><tp:taxon-name-part taxon-name-part-type="family">Cerambycidae</tp:taxon-name-part></tp:taxon-name>, <tp:taxon-name><tp:taxon-name-part taxon-name-part-type="subfamily">Dorcasominae</tp:taxon-name-part></tp:taxon-name>)</article-title><source>Zookeys</source><day>4</day><month>5</month><year>2015</year><volume>2015</volume><issue>502</issue><fpage>39</fpage><lpage>60</lpage><pub-id pub-id-type="doi">10.3897/zookeys.502.9049</pub-id></mixed-citation></tp:treatment-meta><tp:nomenclature><tp:taxon-name>
                        <tp:taxon-name-part taxon-name-part-type="genus">Trypogeus</tp:taxon-name-part>
                        <tp:taxon-name-part taxon-name-part-type="species">murzini</tp:taxon-name-part>
                    </tp:taxon-name><tp:taxon-authority>Miroshnikov, 2014</tp:taxon-authority><xref ref-type="fig" rid="F5">Fig. 25</xref><tp:nomenclature-citation-list><tp:nomenclature-citation><tp:taxon-name><tp:taxon-name-part taxon-name-part-type="genus">Trypogeus</tp:taxon-name-part> <tp:taxon-name-part taxon-name-part-type="species">murzini</tp:taxon-name-part></tp:taxon-name><comment> Miroshnikov, 2014: 57.</comment></tp:nomenclature-citation></tp:nomenclature-citation-list></tp:nomenclature><tp:treatment-sec sec-type="Material studied"><title>Material studied.</title><p>1 male holotype from Cambodia, Phuom Bokor Nat. Reserv., 600 m, 24–28.XI.2007, S. Murzin leg. (SMC).</p></tp:treatment-sec><tp:treatment-sec sec-type="Redescription"><title>Redescription.</title><p>Size of the male: length 11.3 mm; width 3.3 mm. Head almost completely black, with only small, unequally developed, yellow specks behind antennal tubercles; eyes and mouthparts partly lighter. Antennae on dorsal side almost entirely black, bases of antennomeres 1 and 3–8 reddish, last antennomere beige, except for its black apex; ventral side of antennae mostly beige, apices of antennomeres 1, 3–8 and last black, antennomeres 9 and 10 entirely black, antennomere 2 almostcompletely black. Entirely black pronotum and scutellum. Black elytra, partly black-brown at the very base before a wide yellow fascia with zigzag margins, and then it is black-brown until the apex. Venter with almost entirely black pro- and mesosterna, as well as sternites, a partly black metasternum. Legs black except for the yellow coxae. Head clearly narrower than pronotum at level of lateral tubercles; dorsally mostly with a clearly coarsely granulated sculpture, vertex predominantly with a coarse confluent punctuation. Long mandibles, strongly curved right mandible, ventral side between eyes coarsely and abundantly tuberculate; with an inconspicuous sculpture; at either side there is a clear, sparse, but in places condensed punctuation. Antennae much longer than body, reaching beyond apex of elytra by antennomere 8. Pronotum with lateral tubercles very well-developed, sharp at apex, lateral margin moderately narrowed towards its base; disc with four moderately conspicuous gibbosities, two at base and a further two in the middle; finely granulose sculpture and fine punctation. Barely elongate, triangular scutellum. Elytra strongly narrowed towards apex; straighter in apical third; each elytron narrowly rounded at apex. Very narrow prosternal process between coxae; moderately wide mesosternal process; metasternum with dense, coarse punctation; wide metepisterna, moderately narrowed towards apex. Sternites with fine, dense, rugulose punctation; last sternite slightly impressed, broad but slightly emarginate at apex. Legs robust, moderately long; femora thickened, but not claviform; metatibiae clearly emarginate at apex.</p></tp:treatment-sec><tp:treatment-sec sec-type="Distribution"><title>Distribution.</title><p>Cambodia.</p></tp:treatment-sec><tp:treatment-sec><!--Section generated to contain objects referenced in tp:taxon-treatment.--><fig id="F5" position="float" orientation="portrait"><label>Figures 21–26.</label><caption><p><bold>21</bold> <italic><tp:taxon-name><tp:taxon-name-part taxon-name-part-type="genus">Trypogeus</tp:taxon-name-part> <tp:taxon-name-part taxon-name-part-type="species">apicalis</tp:taxon-name-part></tp:taxon-name></italic> Fisher, holotype female, Java (=<italic><tp:taxon-name><tp:taxon-name-part taxon-name-part-type="genus">Trypogeus</tp:taxon-name-part> <tp:taxon-name-part taxon-name-part-type="species">javanicus</tp:taxon-name-part></tp:taxon-name></italic>) <bold>22</bold> <italic><tp:taxon-name><tp:taxon-name-part taxon-name-part-type="genus">Trypogeussericeus</tp:taxon-name-part></tp:taxon-name></italic> (Gressitt), neotype, China <bold>23</bold> <italic><tp:taxon-name><tp:taxon-name-part taxon-name-part-type="genus">Trypogeus</tp:taxon-name-part> <tp:taxon-name-part taxon-name-part-type="species">superbus</tp:taxon-name-part></tp:taxon-name></italic> (Pic), holotype, Tonkin <bold>24</bold> <tp:taxon-name><tp:taxon-name-part taxon-name-part-type="genus">Trypogeus</tp:taxon-name-part> <tp:taxon-name-part taxon-name-part-type="species">superbus</tp:taxon-name-part> <tp:taxon-name-part taxon-name-part-type="infraspecific-rank">v.</tp:taxon-name-part> <tp:taxon-name-part taxon-name-part-type="variety">innotatus</tp:taxon-name-part></tp:taxon-name> Pic, holotype, Vietnam (=<italic><tp:taxon-name><tp:taxon-name-part taxon-name-part-type="genus">Trypogeus</tp:taxon-name-part> <tp:taxon-name-part taxon-name-part-type="species">superbus</tp:taxon-name-part></tp:taxon-name></italic> S. str.) <bold>25</bold> <italic><tp:taxon-name><tp:taxon-name-part taxon-name-part-type="genus">Trypogeus</tp:taxon-name-part> <tp:taxon-name-part taxon-name-part-type="species">murzini</tp:taxon-name-part></tp:taxon-name></italic> Miroshnikov, holotype male, Cambodia <bold>26</bold> <italic><tp:taxon-name><tp:taxon-name-part taxon-name-part-type="genus">Trypogeus</tp:taxon-name-part> <tp:taxon-name-part taxon-name-part-type="species">gressitti</tp:taxon-name-part></tp:taxon-name></italic> Miroshnikov, holotype male.</p></caption><graphic xmlns:xlink="http://www.w3.org/1999/xlink" xlink:href="zookeys-502-039-g005.jpg" position="float" orientation="portrait" xlink:type="simple" id="oo_43113.jpg"/></fig></tp:treatment-sec></tp:taxon-treatment>
