# Supplementary material for: Revision of the genus Trypogeus Lacordaire, 1869 (Cerambycidae, Dorcasominae)
Source: Zookeys. 2015 May 4;(502):39–60. doi: 10.3897/zookeys.502.9049 (PMC4443589; doi:10.3897/zookeys.502.9049)
Supplement: XML Treatment for Trypogeus sericeus [file zookeys.502.9049-treatment11.xml]

<!DOCTYPE tp:taxon-treatment
  PUBLIC "-//TaxonX//DTD Taxonomic Treatment Publishing DTD v0 20100105//EN" "tax-treatment-NSO.dtd">
<tp:taxon-treatment xmlns:tp="http://www.plazi.org/taxpub"><tp:treatment-meta><kwd-group><label>Taxon classification</label><kwd><named-content content-type="kingdom">Animalia</named-content></kwd><kwd><named-content content-type="order">Coleoptera</named-content></kwd><kwd><named-content content-type="family">Cerambycidae</named-content></kwd></kwd-group><mixed-citation publication-type="journal"><person-group><name><surname>Vives</surname><given-names>Eduard</given-names></name></person-group><article-title>Revision of the genus <italic><tp:taxon-name><tp:taxon-name-part taxon-name-part-type="genus">Trypogeus</tp:taxon-name-part></tp:taxon-name></italic> Lacordaire, 1869 (<tp:taxon-name><tp:taxon-name-part taxon-name-part-type="family">Cerambycidae</tp:taxon-name-part></tp:taxon-name>, <tp:taxon-name><tp:taxon-name-part taxon-name-part-type="subfamily">Dorcasominae</tp:taxon-name-part></tp:taxon-name>)</article-title><source>Zookeys</source><day>4</day><month>5</month><year>2015</year><volume>2015</volume><issue>502</issue><fpage>39</fpage><lpage>60</lpage><pub-id pub-id-type="doi">10.3897/zookeys.502.9049</pub-id></mixed-citation></tp:treatment-meta><tp:nomenclature><tp:taxon-name>
                        <tp:taxon-name-part taxon-name-part-type="genus">Trypogeus</tp:taxon-name-part>
                        <tp:taxon-name-part taxon-name-part-type="species">sericeus</tp:taxon-name-part>
                    </tp:taxon-name><tp:taxon-authority>(Gressitt, 1951)</tp:taxon-authority><xref ref-type="fig" rid="F5">Fig. 22</xref><!--PageBreak--><tp:nomenclature-citation-list><tp:nomenclature-citation><tp:taxon-name><tp:taxon-name-part taxon-name-part-type="genus">Paranthophylax</tp:taxon-name-part> <tp:taxon-name-part taxon-name-part-type="species">sericeus</tp:taxon-name-part></tp:taxon-name><comment> Gressitt, 1951: 50.</comment></tp:nomenclature-citation><tp:nomenclature-citation><tp:taxon-name><tp:taxon-name-part taxon-name-part-type="genus">Trypogeus</tp:taxon-name-part> <tp:taxon-name-part taxon-name-part-type="species">sericeus</tp:taxon-name-part></tp:taxon-name><comment>: <xref ref-type="bibr" rid="B9">Hayashi and Villiers 1985</xref>: 27; <xref ref-type="bibr" rid="B18">Makihara 1999</xref>: 48; <xref ref-type="bibr" rid="B4">Chiang and Chen 2001</xref>: 37; <xref ref-type="bibr" rid="B11">Hua 2002</xref>: 235; <xref ref-type="bibr" rid="B31">Vives 2007</xref>: 54; Hua et al. 2008: 284; <xref ref-type="bibr" rid="B20">Miroshnikov 2014</xref>: 53.</comment></tp:nomenclature-citation></tp:nomenclature-citation-list></tp:nomenclature><tp:treatment-sec sec-type="Material studied"><title>Material studied.</title><p>1 male neotype (designated here) 12.2 mm long and 4.3 mm wide, originating from China, Fujian Prov., Chong’an, Xingcun, Sangang, alt. 720–850m: 1960.VIII.10, leg. Shengqiao Jiang (IZAS coll., 1858382) with red label of neotype; 1 male from China, Sichuan, Huili, Yimen, alt. 2000–2200 m, 30.VII.1974, leg. Yinheng Han, IZAS coll., 1858383;1 female from China, Fujian, Sangang, 20.IX.1979, leg. Jinxing Gong, IZAS coll.1858381. A neotype is designated here because the original type described by <xref ref-type="bibr" rid="B7">Gressitt (1951)</xref> has not been found in the collection of Fujian Agriculture and Forestry University.</p></tp:treatment-sec><tp:treatment-sec sec-type="Redescription"><title>Redescription.</title><p>Size of the male, length 10.6–14.1 mm; width 3.5–4.6 mm. Size of the female16.4 mm. Overall colour of the male testaceous-yellow, clothed with golden pubescence. Head subquadrate, longitudinally furrowed, eyes not very prominent. Mandibles reddish on the inner margin and blackish on external side and apex. Generally with a blackish spot between the eyes, in some specimens it can be completely black. Antennae long, extending past apex of elytra at antennomere 9, slightly serrated after antennomere 4, usually testaceousbrown from the scapus to the fourth antennomere, the last two segments are usually yellowish. Pronotum subquadrate (23/30) with four protuberances in the centre of the disc and a fifth in the middle of the posterior border. Prominent lateral gibbosities barely sharp. Disc testaceous red with a blackish cross-shaped spot. Prosternum short with very narrow prosternal process slightly enlarged towards the rear. Procoxal cavities opened, narrow mesosternum with coxal cavities separated by a bilobed and strongly punctate mesosternal process. Scutellum black and rounded at apex. Elytra long and slightly narrowed after basal third, rounded humeri very prominent. Finely bordered elytral suture slightly darker than the rest of the elytra. Elytra hunched at base, behind scutellum, with strong sparse punctures; the rest of the elytra are reddish-brown with a darker epipleural margin and much finer and sparser punctation. Apex of each elytron rounded, dehiscent sutural angle. Abdominal segments brown and punctate, clothed in golden pubescence. Short robust legs with femora dilated at middle, testaceous except for the apex which is brown. Straight tibiae vey dilated at apex, usually brown. Tarsi short and narrow, except for the first metatarsus which is almost as long as the others together. Aedeagus long and slender, very narrow median lobe, upper apical lamina shorter and narrower than the lower. Smooth endophalus lacking chitinous sclerites. Short narrow lateral parameres with rounded apex and bearing some long golden setae (Fig. <xref ref-type="fig" rid="F3">11</xref>).</p></tp:treatment-sec><tp:treatment-sec sec-type="Distribution"><title>Distribution.</title><p>China.</p></tp:treatment-sec><tp:treatment-sec><!--Section generated to contain objects referenced in tp:taxon-treatment.--><fig id="F5" position="float" orientation="portrait"><label>Figures 21–26.</label><caption><p><bold>21</bold> <italic><tp:taxon-name><tp:taxon-name-part taxon-name-part-type="genus">Trypogeus</tp:taxon-name-part> <tp:taxon-name-part taxon-name-part-type="species">apicalis</tp:taxon-name-part></tp:taxon-name></italic> Fisher, holotype female, Java (=<italic><tp:taxon-name><tp:taxon-name-part taxon-name-part-type="genus">Trypogeus</tp:taxon-name-part> <tp:taxon-name-part taxon-name-part-type="species">javanicus</tp:taxon-name-part></tp:taxon-name></italic>) <bold>22</bold> <italic><tp:taxon-name><tp:taxon-name-part taxon-name-part-type="genus">Trypogeussericeus</tp:taxon-name-part></tp:taxon-name></italic> (Gressitt), neotype, China <bold>23</bold> <italic><tp:taxon-name><tp:taxon-name-part taxon-name-part-type="genus">Trypogeus</tp:taxon-name-part> <tp:taxon-name-part taxon-name-part-type="species">superbus</tp:taxon-name-part></tp:taxon-name></italic> (Pic), holotype, Tonkin <bold>24</bold> <tp:taxon-name><tp:taxon-name-part taxon-name-part-type="genus">Trypogeus</tp:taxon-name-part> <tp:taxon-name-part taxon-name-part-type="species">superbus</tp:taxon-name-part> <tp:taxon-name-part taxon-name-part-type="infraspecific-rank">v.</tp:taxon-name-part> <tp:taxon-name-part taxon-name-part-type="variety">innotatus</tp:taxon-name-part></tp:taxon-name> Pic, holotype, Vietnam (=<italic><tp:taxon-name><tp:taxon-name-part taxon-name-part-type="genus">Trypogeus</tp:taxon-name-part> <tp:taxon-name-part taxon-name-part-type="species">superbus</tp:taxon-name-part></tp:taxon-name></italic> S. str.) <bold>25</bold> <italic><tp:taxon-name><tp:taxon-name-part taxon-name-part-type="genus">Trypogeus</tp:taxon-name-part> <tp:taxon-name-part taxon-name-part-type="species">murzini</tp:taxon-name-part></tp:taxon-name></italic> Miroshnikov, holotype male, Cambodia <bold>26</bold> <italic><tp:taxon-name><tp:taxon-name-part taxon-name-part-type="genus">Trypogeus</tp:taxon-name-part> <tp:taxon-name-part taxon-name-part-type="species">gressitti</tp:taxon-name-part></tp:taxon-name></italic> Miroshnikov, holotype male.</p></caption><graphic xmlns:xlink="http://www.w3.org/1999/xlink" xlink:href="zookeys-502-039-g005.jpg" position="float" orientation="portrait" xlink:type="simple" id="oo_43113.jpg"/></fig><fig id="F3" position="float" orientation="portrait"><label>Figures 11–14.</label><caption><p>Tegmen, dorsal and lateral view of aedeagus <bold>11</bold> <italic><tp:taxon-name><tp:taxon-name-part taxon-name-part-type="genus">Trypogeus</tp:taxon-name-part> <tp:taxon-name-part taxon-name-part-type="species">cabigasi</tp:taxon-name-part></tp:taxon-name></italic> Vives <bold>12</bold> <italic><tp:taxon-name><tp:taxon-name-part taxon-name-part-type="genus">Trypogeus</tp:taxon-name-part> <tp:taxon-name-part taxon-name-part-type="species">albicornis</tp:taxon-name-part></tp:taxon-name></italic> Lacordaire <bold>13</bold> <italic><tp:taxon-name><tp:taxon-name-part taxon-name-part-type="genus">Trypogeus</tp:taxon-name-part> <tp:taxon-name-part taxon-name-part-type="species">barclayi</tp:taxon-name-part></tp:taxon-name></italic> Vives <bold>14</bold> <italic><tp:taxon-name><tp:taxon-name-part taxon-name-part-type="genus">Trypogeus</tp:taxon-name-part> <tp:taxon-name-part taxon-name-part-type="species">coarctatus</tp:taxon-name-part></tp:taxon-name></italic> Holzschuh, dorsal and lateral view of aedeagus and endophallus (drawings by Dr. N. Ohbayashi).</p></caption><graphic xmlns:xlink="http://www.w3.org/1999/xlink" xlink:href="zookeys-502-039-g003.jpg" position="float" orientation="portrait" xlink:type="simple" id="oo_43111.jpg"/></fig></tp:treatment-sec><ref-list><ref id="B9"><mixed-citation xmlns:xlink="http://www.w3.org/1999/xlink" xlink:type="simple"><person-group><name name-style="western"><surname>Hayashi</surname><given-names>M</given-names></name><name name-style="western"><surname>Villiers</surname><given-names>A</given-names></name></person-group> (<year>1985</year>) <article-title>Revision of the Asian <tp:taxon-name><tp:taxon-name-part taxon-name-part-type="subfamily">Lepturinae</tp:taxon-name-part></tp:taxon-name> (<tp:taxon-name><tp:taxon-name-part taxon-name-part-type="order">Coleoptera</tp:taxon-name-part></tp:taxon-name>: <tp:taxon-name><tp:taxon-name-part taxon-name-part-type="family">Cerambycidae</tp:taxon-name-part></tp:taxon-name>) with special reference to the type specimens’ inspection, PartI.</article-title> <source>Bulletin of Osaka Jonan Women’s Junior College</source> <volume>19–20</volume>: <fpage>1</fpage>–<lpage>75</lpage>, 15pl.</mixed-citation></ref><ref id="B18"><mixed-citation xmlns:xlink="http://www.w3.org/1999/xlink" xlink:type="simple"><person-group><name name-style="western"><surname>Makihara</surname><given-names>H</given-names></name></person-group> (<year>1999</year>) <article-title>Atlas of Longicorn Beetles in BukitSoehartoEducationForest, MulawarmanUniversity, East-Kalimantan, Indonesia.</article-title> <source>Pusrehut, Special Publication</source> <volume>7</volume>: <fpage>1</fpage>–<lpage>140</lpage>.</mixed-citation></ref><ref id="B4"><mixed-citation xmlns:xlink="http://www.w3.org/1999/xlink" xlink:type="simple"><person-group><name name-style="western"><surname>Chiang</surname><given-names>Y</given-names></name><name name-style="western"><surname>Chen</surname><given-names>L</given-names></name></person-group> (<year>2001</year>) <chapter-title><tp:taxon-name><tp:taxon-name-part taxon-name-part-type="order">Coleoptera</tp:taxon-name-part></tp:taxon-name>, <tp:taxon-name><tp:taxon-name-part taxon-name-part-type="family">Cerambycidae</tp:taxon-name-part></tp:taxon-name>, <tp:taxon-name><tp:taxon-name-part taxon-name-part-type="subfamily">Lepturinae</tp:taxon-name-part></tp:taxon-name></chapter-title>. <source>Fauna Sinica. <tp:taxon-name><tp:taxon-name-part taxon-name-part-type="class">Insecta</tp:taxon-name-part></tp:taxon-name></source>, <volume>vol. 12</volume>. <publisher-name>Science Press</publisher-name>, <publisher-loc>Beijing</publisher-loc>, <size units="page">296 pp</size>.</mixed-citation></ref><ref id="B11"><mixed-citation xmlns:xlink="http://www.w3.org/1999/xlink" xlink:type="simple"><person-group><name name-style="western"><surname>Hua</surname><given-names>LZ</given-names></name></person-group> (<year>2002</year>) <source>Listof Chinese Insects</source>, <volume>vol. II</volume>. <publisher-name>Zhogshan (Sun Yat-sen) University Press</publisher-name>, <publisher-loc>Guangzhou</publisher-loc>, <fpage>189</fpage>–<lpage>237</lpage>.</mixed-citation></ref><ref id="B31"><mixed-citation xmlns:xlink="http://www.w3.org/1999/xlink" xlink:type="simple"><person-group><name name-style="western"><surname>Vives</surname><given-names>E</given-names></name></person-group> (<year>2007</year>) <article-title>El género <italic><tp:taxon-name><tp:taxon-name-part taxon-name-part-type="genus">Trypogeus</tp:taxon-name-part></tp:taxon-name></italic> Lacordarie, 1869 (<tp:taxon-name><tp:taxon-name-part taxon-name-part-type="order">Coleoptera</tp:taxon-name-part></tp:taxon-name>, <tp:taxon-name><tp:taxon-name-part taxon-name-part-type="family">Cerambycidae</tp:taxon-name-part></tp:taxon-name>) y su posición sistemática.</article-title> <source>Nouvelle Revue d’Entomologie</source> (<series>N.S.</series>) <volume>24</volume>(<issue>1</issue>): <fpage>53</fpage>–<lpage>59</lpage>.</mixed-citation></ref><ref id="B20"><mixed-citation xmlns:xlink="http://www.w3.org/1999/xlink" xlink:type="simple"><person-group><name name-style="western"><surname>Miroshnikov</surname><given-names>A</given-names></name></person-group> (<year>2014</year>) In: <person-group><name name-style="western"><surname>Konstantinov</surname><given-names>AS</given-names></name><name name-style="western"><surname>Ślipiński</surname><given-names>SA</given-names></name><name name-style="western"><surname>Solodovnikov</surname><given-names>Ayu</given-names></name></person-group> (<role>Eds</role>) <source>Advances in studies on Asian cerambycids (<tp:taxon-name><tp:taxon-name-part taxon-name-part-type="order">Coleoptera</tp:taxon-name-part></tp:taxon-name>: <tp:taxon-name><tp:taxon-name-part taxon-name-part-type="family">Cerambycidae</tp:taxon-name-part></tp:taxon-name>)</source>. <publisher-name>KMK Scientific Press Ltd.</publisher-name>, <publisher-loc>Krasnodar, Moscow</publisher-loc>, <fpage>51</fpage>–<lpage>71</lpage>.</mixed-citation></ref><ref id="B7"><mixed-citation xmlns:xlink="http://www.w3.org/1999/xlink" xlink:type="simple"><person-group><name name-style="western"><surname>Gressitt</surname><given-names>JL</given-names></name></person-group> (<year>1951</year>) <article-title>Longicorn beetles of China.</article-title> In: <person-group><name name-style="western"><surname>Lepesme</surname><given-names>P</given-names></name></person-group> (<role>Ed.</role>) <source><tp:taxon-name><tp:taxon-name-part taxon-name-part-type="superfamily">Longicornia</tp:taxon-name-part></tp:taxon-name></source> <volume>2</volume>. <publisher-name>Paul Lechevalier</publisher-name>, <publisher-loc>Paris</publisher-loc>, <fpage>1</fpage>–<lpage>667</lpage>.</mixed-citation></ref></ref-list></tp:taxon-treatment>
